# Supplementary material for: Cost-effectiveness of cervical cancer screening with primary HPV testing for unvaccinated women in Sweden
Source: PLoS One. 2020 Sep 30;15(9):e0239611. doi: 10.1371/journal.pone.0239611 (PMC7526933; doi:10.1371/journal.pone.0239611)
Supplement: S1 Material — (ZIP) [file pone.0239611.s002.zip]

Archive with 1 entries (1 files):
- Supplementary_material.csv
