# Supplementary material for: Cost-effectiveness of cervical cancer screening with primary HPV testing for unvaccinated women in Sweden
Source: PLoS One. 2020 Sep 30;15(9):e0239611. doi: 10.1371/journal.pone.0239611 (PMC7526933; doi:10.1371/journal.pone.0239611)
Supplement: S1 Material — (ZIP) [file pone.0239611.s002.zip › Supplementary_material.csv]

	Run_number	Set_number	regime	primary_hpv_switch_interval	age_switch_interval	Total_Cost_Per_Person__discntd_	Pop_QALE__discounted_	Total_Cost_Per_Person__ndscntd_	Pop_QALE__undiscounted_	Pop_LE__discounted_	Colpo_Count
1	1	1	Natural History	NA	NA	1716.18390454643	26.538343815819	6038.66475324753	63.9646963562014	29.8855172437236	0
2	2	1	SweCurrent	5 years	NA	6238.50380594317	26.5774975431729	14715.3674451544	64.1725802336447	29.9222709326451	464814
3	3	1	SweCurrent	5 years	NA	6173.75183528001	26.5775995351384	14627.0948325283	64.1737561723257	29.9224132960862	463819
4	4	1	SweCurrent	5 years	NA	6483.08701202859	26.5777723033357	15635.9869517495	64.1746496263083	29.9225488410435	483719
5	5	1	SweCurrent	7 years	NA	6191.99002285865	26.5775473651326	14634.3767627476	64.173254841933	29.9223373449048	464034
6	6	1	SweCurrent	7 years	NA	5934.46308008277	26.5771613315429	13734.3095972359	64.1705122065033	29.9219565590513	443252
7	7	1	SweCurrent	7 years	NA	6468.8249753003	26.5777923430927	15609.0618430384	64.1748699392748	29.9225764264282	483631
8	8	1	SweCurrent	5 years	NA	4568.59254891971	26.574711352007	11388.5925571456	64.1608972830492	29.9202236367262	352186
9	9	1	SweCurrent	7 years	NA	4379.03820848022	26.574290750582	10570.5594359143	64.1575484345432	29.9197661059005	333416
10	10	1	SweFuture	3 years	7 years	6398.07559614573	26.578614332198	15165.2629633496	64.1806589777079	29.923401353546	660616
11	11	1	SweFuture	3 years	7 years	6559.74111610372	26.5795929368439	15431.9481720417	64.1845894841977	29.9241792739911	773488
12	12	1	SweFuture	3 years	7 years	6372.7063507225	26.5782511557445	15116.3498198782	64.1790880897145	29.9230301210064	636264
13	13	1	SweFuture	7 years	7 years	4911.05165101049	26.5778952022282	11337.7069183492	64.1770007876397	29.9228061130274	551329
14	14	1	SweFuture	7 years	7 years	4484.05671125331	26.5780679957517	10565.6262155821	64.1772997367306	29.9228729089126	611346
15	15	1	SweFuture	7 years	7 years	5273.0971963726	26.5778262929888	12177.643400234	64.1766093220971	29.9227103085711	558560
16	16	1	SweFuture	5 years	7 years	5490.63074100937	26.5783208280142	13019.148600466	64.1794724969211	29.9231858298394	602619
17	17	1	SweFuture	5 years	7 years	5176.90596482395	26.5788551525239	12310.0854836948	64.1811698362811	29.9235270072416	675732
18	18	1	SweFuture	5 years	7 years	5629.89645230509	26.5781243456337	13091.3581697817	64.1784413278829	29.9229776726277	587160
19	19	1	SweFuture	3 years	10 years	6244.48030396967	26.5784929160917	14497.7479935399	64.1797105062779	29.9232765457443	645703
20	20	1	SweFuture	3 years	10 years	6410.42797370487	26.5794738673434	14786.2622811228	64.1836811791575	29.9240592954919	758760
21	21	1	SweFuture	3 years	10 years	6218.23318342358	26.5781406056038	14444.9143726437	64.1782165125091	29.9229186551174	621235
22	22	1	SweFuture	7 years	10 years	4855.18724282966	26.5777984323112	11138.0392848928	64.176308737933	29.9227082217055	546375
23	23	1	SweFuture	7 years	10 years	4408.64299531872	26.5779925949054	10268.5795796558	64.1767966809774	29.9227913292198	605063
24	24	1	SweFuture	7 years	10 years	5126.00363719228	26.5776324961305	11501.5874148741	64.175023151774	29.9225009594727	542230
25	25	1	SweFuture	5 years	10 years	5324.97299613576	26.5781479587955	12260.5334361743	64.1781020704335	29.9230011757583	585422
26	26	1	SweFuture	5 years	10 years	5048.55961988272	26.5787177168852	11756.0750320303	64.1801044391908	29.9233897973902	662344
27	27	1	SweFuture	5 years	10 years	5491.61512494994	26.5780066743533	12500.2903371233	64.177499572238	29.9228516559884	573656
28	28	1	primary HPV only	3 years	7 years	6498.29291628505	26.5798545473233	15050.9832965729	64.1856336265249	29.924282993351	722097
29	29	1	primary HPV only	3 years	7 years	5545.35127370548	26.5789796556079	13615.5674289543	64.1823968977558	29.9237806542693	580819
30	30	1	primary HPV only	3 years	7 years	4778.20645349049	26.5770894314891	12377.4673774337	64.1753456661809	29.9226722865355	473753
31	31	1	primary HPV only	7 years	7 years	4051.68762942379	26.5781182629879	9724.42842408421	64.1777531573336	29.9229826730626	516450
32	32	1	primary HPV only	7 years	7 years	3463.69514724747	26.5773125733268	8727.7429125691	64.1742747431256	29.9223311454288	419932
33	33	1	primary HPV only	7 years	7 years	3068.11891114209	26.5762464912792	8210.35784959848	64.1712301195947	29.9220163275638	349296
34	34	1	primary HPV only	5 years	7 years	4767.45349511299	26.5789271060708	11095.7635161951	64.1811776503776	29.92350492037	584898
35	35	1	primary HPV only	5 years	7 years	4167.47066525943	26.57828328004	10501.7523374633	64.1793929704019	29.9232328994412	484712
36	36	1	primary HPV only	5 years	7 years	3602.24845044544	26.5766766569174	9437.7749525095	64.1732297061916	29.9224046819256	393323
37	37	1	primary HPV only	3 years	10 years	6344.64761776679	26.5797382267556	14384.6054845548	64.1847332763273	29.9241646978048	706850
38	38	1	primary HPV only	3 years	10 years	5383.35452671459	26.5788693278804	12906.634206982	64.1815490014328	29.9236650186757	564847
39	39	1	primary HPV only	3 years	10 years	4610.73451063633	26.5769860002108	11641.0772728727	64.1745269957515	29.9225680896781	457355
40	40	1	primary HPV only	7 years	10 years	3914.26783215568	26.5779482697493	9122.89763011627	64.1763491724467	29.9227932874389	502212
41	41	1	primary HPV only	7 years	10 years	3394.95117397232	26.5772364538468	8464.72767611674	64.1737828457693	29.9222468286623	414277
42	42	1	primary HPV only	7 years	10 years	2919.6085707181	26.5761291790057	7565.30477048769	64.1702776368225	29.921896520646	334727
43	43	1	primary HPV only	5 years	10 years	4731.68313561415	26.578863772548	11002.4521595416	64.1807730834462	29.9234310085635	582776
44	44	1	primary HPV only	5 years	10 years	4031.41022651042	26.5781075779591	9909.12362197619	64.1779677587663	29.9230385473326	470332
45	45	1	primary HPV only	5 years	10 years	3564.73273392951	26.5766278465898	9327.85664278641	64.1729442475536	29.9223553670862	390856
46	46	1	SweFuture	3 years	7 years	6855.71729093602	26.5790528044983	16305.5994114941	64.1823929681778	29.9237222751303	959710
47	47	1	SweFuture	3 years	7 years	7393.06084680526	26.5800781502363	17198.8677558375	64.1862767421444	29.9244271296873	1231103
48	48	1	SweFuture	3 years	7 years	6713.69347890362	26.5786240084244	16035.2199841198	64.180590685968	29.923360221448	876646
49	49	1	SweFuture	7 years	7 years	5154.57801631769	26.5781607086949	11941.5220641206	64.1781265204352	29.9229649105381	732305
50	50	1	SweFuture	7 years	7 years	4946.34041127705	26.5785373646496	11559.4055825158	64.1793619459252	29.923269697632	885548
51	51	1	SweFuture	7 years	7 years	5472.32322596368	26.578023286982	12754.2435812758	64.1772901050152	29.9228524345699	713137
52	52	1	SweFuture	5 years	7 years	5806.29089729157	26.5787394874128	13821.3504119641	64.1812620706883	29.9235074480071	834623
53	53	1	SweFuture	5 years	7 years	5734.69750928538	26.5796361875469	13486.0539371393	64.1843522465409	29.9241593729798	1016745
54	54	1	SweFuture	5 years	7 years	5860.47006215227	26.5784169786251	13723.6049270892	64.1794620146861	29.9231905391915	770482
55	55	1	SweFuture	3 years	10 years	6709.19464207405	26.5790269207974	15669.3086113861	64.1822821576288	29.9237007253839	934895
56	56	1	SweFuture	3 years	10 years	7263.15318138121	26.580040357906	16645.6672395723	64.1860850476274	29.9243944735279	1208760
57	57	1	SweFuture	3 years	10 years	6562.29210893849	26.5785898637331	15376.51700277	64.1804081751804	29.9233275772555	850870
58	58	1	SweFuture	7 years	10 years	5109.04534723508	26.577973378063	11815.6902167821	64.1766397504893	29.9227594676261	723729
59	59	1	SweFuture	7 years	10 years	4856.16903697004	26.5782954762686	11193.680402204	64.1774490244918	29.9230036825614	868505
60	60	1	SweFuture	7 years	10 years	5411.03933652892	26.5779870135584	12524.2361960619	64.1771444005787	29.9228236374801	704565
61	61	1	SweFuture	5 years	10 years	5657.07672723203	26.5786025442827	13142.6508656286	64.1801991354174	29.9233729921334	807786
62	62	1	SweFuture	5 years	10 years	5606.19002384768	26.579575713858	12926.3395698756	64.1839856684982	29.9241117712476	994344
63	63	1	SweFuture	5 years	10 years	5710.98078591894	26.5783565136684	13075.2121235812	64.1790726556705	29.9231331677161	745148
64	64	1	primary HPV only	3 years	7 years	7656.5327955969	26.5803991811998	17299.778212082	64.1874370892048	29.9246290526776	1297260
65	65	1	primary HPV only	3 years	7 years	6377.7642695386	26.5797242662228	15380.5389837498	64.1848763418737	29.9242392634086	1041053
66	66	1	primary HPV only	3 years	7 years	5380.83623023789	26.5779349126863	13761.3294289342	64.1784750726039	29.9232912665747	842042
67	67	1	primary HPV only	7 years	7 years	4650.8074399914	26.5784640540471	10858.3856308363	64.1790384817626	29.9231552408795	854024
68	68	1	primary HPV only	7 years	7 years	3913.2374529779	26.5782026184252	9682.85369845695	64.1782704506566	29.9231353770967	695541
69	69	1	primary HPV only	7 years	7 years	3388.9659827834	26.5766693571082	8964.04337603373	64.1725090691829	29.9222339057408	573520
70	70	1	primary HPV only	5 years	7 years	5576.26578456004	26.5796475680387	12768.6345475654	64.1843079943352	29.9240929268758	1006576
71	71	1	primary HPV only	5 years	7 years	4719.63137526035	26.5791671637536	11658.242204882	64.1827279062878	29.9238574829393	826763
72	72	1	primary HPV only	5 years	7 years	4011.63580331546	26.5774716733794	10410.6946133061	64.176525458479	29.9229074485517	669353
73	73	1	primary HPV only	3 years	10 years	7531.46204223204	26.5803854230767	16770.7396244162	64.1874526695089	29.9246269430906	1275261
74	74	1	primary HPV only	3 years	10 years	6240.600368225	26.5797111258462	14792.438309683	64.1848787351607	29.924237312475	1017545
75	75	1	primary HPV only	3 years	10 years	5232.49078127686	26.5778985652142	13117.7633557735	64.1782926891903	29.9232602047054	816752
76	76	1	primary HPV only	7 years	10 years	4520.56254058011	26.5783356052672	10291.9004142441	64.1780364936541	29.923017832072	830177
77	77	1	primary HPV only	7 years	10 years	3831.89329571162	26.5779668268482	9362.83283536832	64.1763842601824	29.9228735718908	680237
78	78	1	primary HPV only	7 years	10 years	3229.77562215872	26.5766173481233	8264.1940730607	64.1721762046082	29.92218307126	546311
79	79	1	primary HPV only	5 years	10 years	5515.16844542443	26.5794822529673	12559.5822967829	64.1831741496508	29.9239146483151	996183
80	80	1	primary HPV only	5 years	10 years	4584.13984423048	26.5790399819435	11067.7251250112	64.1817819057126	29.9237233348165	802298
81	81	1	primary HPV only	5 years	10 years	3957.03434221448	26.5772947518701	10232.5423459234	64.1752781691913	29.9227161057863	660365
82	82	1	SweFuture	3 years	7 years	6571.95324516075	26.5788548672376	15603.6586972269	64.1814944658802	29.9235717125982	764817
83	83	1	SweFuture	3 years	7 years	6875.66882309717	26.5798361957513	16106.6436484564	64.1851289239124	29.924260609813	932491
84	84	1	SweFuture	3 years	7 years	6505.41863147479	26.5784552117529	15479.8755526355	64.1797802919974	29.9232408379918	719939
85	85	1	SweFuture	7 years	7 years	5003.1665752494	26.5780314159689	11569.5447278272	64.1775371091175	29.9229238115157	615839
86	86	1	SweFuture	7 years	7 years	4658.70057419408	26.5782272144258	10948.1035168951	64.1779752393753	29.9229633033032	708793
87	87	1	SweFuture	7 years	7 years	5345.44304229667	26.5779531094148	12376.9433588136	64.1771382849911	29.9228791668281	613449
88	88	1	SweFuture	5 years	7 years	5609.45722885686	26.578515302437	13330.1863137831	64.1802345717084	29.9233146566033	684831
89	89	1	SweFuture	5 years	7 years	5383.7517882301	26.5792879474798	12745.7033700337	64.1829844716978	29.923924531743	795305
90	90	1	SweFuture	5 years	7 years	5716.69825931703	26.5783015762773	13332.980604986	64.1790021811283	29.9231520790708	651984
91	91	1	SweFuture	3 years	10 years	6428.51514518239	26.5787799750664	14983.0378936789	64.1809995543254	29.9235075754953	746345
92	92	1	SweFuture	3 years	10 years	6746.75817962108	26.57976097245	15558.4264427244	64.1846664156204	29.9241926597884	915633
93	93	1	SweFuture	3 years	10 years	6357.86829625374	26.5783691819943	14837.6953217732	64.1792034771549	29.9231624257139	700981
94	94	1	SweFuture	7 years	10 years	4945.69096993873	26.5779039636116	11370.2068868688	64.1765504099212	29.9227856307829	608815
95	95	1	SweFuture	7 years	10 years	4575.77256452561	26.5780265579908	10611.5320252202	64.1764672945326	29.9227424893578	697955
96	96	1	SweFuture	7 years	10 years	5299.67841397623	26.5778817613165	12223.1140741007	64.1767014378083	29.9228005007605	608793
97	97	1	SweFuture	5 years	10 years	5459.37600529576	26.5782863665374	12651.8414603746	64.1784150042324	29.9230655338171	664078
98	98	1	SweFuture	5 years	10 years	5255.92304963737	26.5791724066833	12191.4247572275	64.1821227349461	29.9237980741837	778799
99	99	1	SweFuture	5 years	10 years	5573.18492804936	26.5782363499884	12712.7684949049	64.1785590286248	29.9230832983828	634356
100	100	1	primary HPV only	3 years	7 years	6937.20826827646	26.5800496491221	15901.7325417454	64.186024920752	29.9243393864372	920621
101	101	1	primary HPV only	3 years	7 years	5857.84966037657	26.579423520725	14273.6468650086	64.1839378714312	29.9240651326265	740822
102	102	1	primary HPV only	3 years	7 years	5006.99895058444	26.5774006869972	12902.5037894579	64.1763159168017	29.922843441403	600646
103	103	1	primary HPV only	7 years	7 years	4273.38564921357	26.5784473581311	10138.0450677306	64.1791562649049	29.923289275851	636354
104	104	1	primary HPV only	7 years	7 years	3629.13860859973	26.5777877138812	9078.49897126968	64.1764975704877	29.9227491491476	518449
105	105	1	primary HPV only	7 years	7 years	3192.09779374163	26.5762979537133	8507.1920317003	64.1711331751704	29.9219841970099	429004
106	106	1	primary HPV only	5 years	7 years	5075.63912966346	26.5794661472666	11770.2895164551	64.1834421331476	29.9239706578495	733453
107	107	1	primary HPV only	5 years	7 years	4372.37328884419	26.578705134594	10918.6773083131	64.1809728718146	29.923544165725	604977
108	108	1	primary HPV only	5 years	7 years	3744.1202689066	26.5770139781121	9749.20802862026	64.174701819535	29.9225876378127	489917
109	109	1	primary HPV only	3 years	10 years	6815.50000468329	26.5799451756757	15393.1076785967	64.1853296321534	29.9242361298227	904401
110	110	1	primary HPV only	3 years	10 years	5723.40518037495	26.5793399244072	13700.3273305333	64.1833978453253	29.9239993540522	722903
111	111	1	primary HPV only	3 years	10 years	4861.06794737854	26.5773108784767	12271.9279409794	64.1757075319534	29.9227625410225	582140
112	112	1	primary HPV only	7 years	10 years	4139.88854454885	26.5783447738368	9550.16348047477	64.1783271980919	29.9231843090614	618662
113	113	1	primary HPV only	7 years	10 years	3556.02633953775	26.5775872812925	8795.95306353061	64.1749574926915	29.9225360403194	508820
114	114	1	primary HPV only	7 years	10 years	3039.47369007823	26.5761862503794	7842.01605952058	64.170274929353	29.9218650697387	409703
115	115	1	primary HPV only	5 years	10 years	5004.84448622915	26.5793826687332	11507.2412675526	64.1829034388189	29.9238859431612	725667
116	116	1	primary HPV only	5 years	10 years	4238.72420974904	26.5786031983672	10335.5456414364	64.1801704404121	29.9234408497727	587644
117	117	1	primary HPV only	5 years	10 years	3709.32715700825	26.5768952250522	9665.83442664424	64.1738593978122	29.9224607370685	485980
122	1	10	Natural History	NA	NA	1508.3680537386	26.5441742004608	5463.27251292513	63.9914943909364	29.8907107792953	0
123	2	10	SweCurrent	5 years	NA	6196.3811793347	26.5780712169294	14616.3989189892	64.1752008359176	29.9226902548429	460595
124	3	10	SweCurrent	5 years	NA	6135.69569825564	26.5781073785098	14549.2414697547	64.1759102533534	29.9227681611864	459557
125	4	10	SweCurrent	5 years	NA	6444.20364074951	26.5782780875653	15552.4362843028	64.1767668525138	29.9228920614732	479637
126	5	10	SweCurrent	7 years	NA	6153.15214731099	26.5780873636346	14551.2145955459	64.1756195417812	29.9227292795319	459890
127	6	10	SweCurrent	7 years	NA	5892.74432785726	26.5776842823083	13634.3516261162	64.1728528997367	29.92230981814	438630
128	7	10	SweCurrent	7 years	NA	6430.45157623926	26.5782965427676	15528.8678522385	64.1769785083223	29.9229182202889	479443
129	8	10	SweCurrent	5 years	NA	4520.86311076476	26.5756672268616	11294.7447579876	64.1649834092352	29.9209405233765	348617
130	9	10	SweCurrent	7 years	NA	4329.60666198736	26.5752584121324	10465.9843291433	64.1616695608037	29.9204904999931	329855
131	10	10	SweFuture	3 years	7 years	6366.32629943286	26.5791530543963	15110.4420185601	64.1828140262618	29.9238012326607	660327
132	11	10	SweFuture	3 years	7 years	6529.92094550008	26.5798968924237	15383.6400554005	64.1857075259816	29.9243474706355	771980
133	12	10	SweFuture	3 years	7 years	6341.5844258719	26.5789503884526	15057.7232314723	64.1819760125247	29.92363592292	636432
134	13	10	SweFuture	7 years	7 years	4875.60577605397	26.5784914096535	11276.8667183472	64.1793638168595	29.9232509801199	550509
135	14	10	SweFuture	7 years	7 years	4449.38956078945	26.5785284682525	10502.8614259142	64.1790224220089	29.9231859149174	610130
136	15	10	SweFuture	7 years	7 years	5237.59152967775	26.5785254608213	12103.8057157371	64.1795913438954	29.9232847535755	558724
137	16	10	SweFuture	5 years	7 years	5453.96511718448	26.578907082903	12952.6857949179	64.181783577283	29.9235788491093	602038
138	17	10	SweFuture	5 years	7 years	5143.44249131934	26.5793117676638	12252.8187751877	64.1830362732079	29.9238495504641	674380
139	18	10	SweFuture	5 years	7 years	5597.3749626113	26.5787476766471	13032.0624641646	64.1809263900579	29.9234638553578	587922
140	19	10	SweFuture	3 years	10 years	6211.49823239107	26.5790328681542	14435.6772870928	64.1819019945658	29.9236750355386	645556
141	20	10	SweFuture	3 years	10 years	6379.48906193435	26.5797656303476	14730.0200891008	64.1847325959258	29.92420938276	757315
142	21	10	SweFuture	3 years	10 years	6186.29667930112	26.5788203494818	14382.4192148321	64.1809833202918	29.9234960760174	621552
143	22	10	SweFuture	7 years	10 years	4819.70991796397	26.5784012839531	11074.9546362863	64.1787050096166	29.9231553778569	545592
144	23	10	SweFuture	7 years	10 years	4374.7677198334	26.5784499348528	10211.786799688	64.1784722851618	29.9231007510777	603866
145	24	10	SweFuture	7 years	10 years	5089.497490837	26.5783240960919	11419.2574892349	64.1779206836381	29.9230575897106	542443
146	25	10	SweFuture	5 years	10 years	5288.19968068269	26.5787414422158	12193.3150690907	64.1804240361997	29.92339390109	585127
147	26	10	SweFuture	5 years	10 years	5013.71786183583	26.5791627112324	11691.6367416874	64.1818520715558	29.9236921365481	660691
148	27	10	SweFuture	5 years	10 years	5457.72739760662	26.5786585421937	12433.1787180471	64.180220361939	29.9233748055556	574168
149	28	10	primary HPV only	3 years	7 years	6460.67145745253	26.5800668630488	14989.0513600736	64.1863705792942	29.9243550999333	715253
150	29	10	primary HPV only	3 years	7 years	5514.35211019958	26.5794418118735	13562.0138143781	64.1842055042283	29.9240895168791	579797
151	30	10	primary HPV only	3 years	7 years	4730.9688642813	26.5779477169329	12291.0667973479	64.1786481104504	29.9231315416385	475824
152	31	10	primary HPV only	7 years	7 years	4001.1489973878	26.5786847130767	9631.10272764725	64.1801455335556	29.923376859481	511726
153	32	10	primary HPV only	7 years	7 years	3423.48842692886	26.5780921704743	8647.40900907007	64.1775817723945	29.9230105820941	418054
154	33	10	primary HPV only	7 years	7 years	3017.50131861992	26.5769683136369	8116.15487050869	64.173755448426	29.9222708744682	350353
155	34	10	primary HPV only	5 years	7 years	4719.8691213646	26.5794574509312	11004.0599843798	64.1834388318817	29.9238879277586	579344
156	35	10	primary HPV only	5 years	7 years	4131.14084335537	26.5788402622771	10431.379307093	64.1815442895152	29.9236246344346	483625
157	36	10	primary HPV only	5 years	7 years	3551.13552586122	26.5775300277694	9337.41323369232	64.1765032531861	29.922826351716	394573
158	37	10	primary HPV only	3 years	10 years	6306.23015564016	26.5799426828637	14317.2306694067	64.185426624918	29.9242267456093	700165
159	38	10	primary HPV only	3 years	10 years	5351.23904274158	26.5793576479374	12846.4310362703	64.1835512419573	29.9240063770564	563683
160	39	10	primary HPV only	3 years	10 years	4561.59004171698	26.5778613523837	11542.6018747587	64.1779527396109	29.9230429543398	459267
161	40	10	primary HPV only	7 years	10 years	3865.40198061979	26.5784975246667	9042.09341197409	64.1785814466758	29.9231750863064	497452
162	41	10	primary HPV only	7 years	10 years	3356.13674886585	26.5780243412316	8393.92794333941	64.1771378840467	29.9229375016835	412523
163	42	10	primary HPV only	7 years	10 years	2867.83945894079	26.5768786578342	7466.5373113131	64.1730383511884	29.9221871239568	335682
164	43	10	primary HPV only	5 years	10 years	4686.2046335764	26.5793803324607	10926.0375484755	64.1829177767867	29.9238022001696	577180
165	44	10	primary HPV only	5 years	10 years	3994.37973712038	26.5786854440911	9832.49857648574	64.1802981878875	29.9234557951361	469165
166	45	10	primary HPV only	5 years	10 years	3514.23806406609	26.5774491662384	9233.01980947808	64.175951282653	29.9227334118038	391934
167	46	10	SweFuture	3 years	7 years	6824.32406879357	26.5795008150008	16246.7977983779	64.1840841687141	29.9239919303738	959925
168	47	10	SweFuture	3 years	7 years	7360.97418750104	26.5804202813588	17142.0445721056	64.1876575765823	29.9246732887455	1227813
169	48	10	SweFuture	3 years	7 years	6682.70638137796	26.5791994615019	15975.0214425344	64.1827999003352	29.9237993005528	876906
170	49	10	SweFuture	7 years	7 years	5121.75482120635	26.5786986687491	11879.3171929519	64.1802974341634	29.923375220403	731394
171	50	10	SweFuture	7 years	7 years	4909.9040809687	26.5789517401457	11488.9975550555	64.1811104933203	29.9236017222105	882059
172	51	10	SweFuture	7 years	7 years	5440.52969851262	26.5786037029098	12693.8428463284	64.1795391933293	29.9232935297412	713860
173	52	10	SweFuture	5 years	7 years	5774.79872251583	26.5791851823291	13764.1082440424	64.1829301364804	29.9237717452227	833493
174	53	10	SweFuture	5 years	7 years	5698.76146362277	26.5799243436094	13415.4550889108	64.1855921086259	29.9243423283489	1012228
175	54	10	SweFuture	5 years	7 years	5829.41571327163	26.5790155838749	13664.0865287852	64.1819218402147	29.9236647508671	770736
176	55	10	SweFuture	3 years	10 years	6677.57128159506	26.5794960156369	15612.5288741087	64.1841345921166	29.9240000160809	934861
177	56	10	SweFuture	3 years	10 years	7230.68560892748	26.5804060283124	16589.9580786807	64.187648079385	29.9246772018681	1204945
178	57	10	SweFuture	3 years	10 years	6531.47472559114	26.5791884484272	15320.2587175871	64.1827918566798	29.9238017001961	851075
179	58	10	SweFuture	7 years	10 years	5075.75021130565	26.5785177777285	11751.9146650266	64.1788736985025	29.9231672151423	723124
180	59	10	SweFuture	7 years	10 years	4820.42534679226	26.5787433821311	11127.5668229082	64.1794412873817	29.923381763794	865317
181	60	10	SweFuture	7 years	10 years	5380.0548583826	26.578553172348	12468.6353450134	64.1792821024924	29.923244311275	705208
182	61	10	SweFuture	5 years	10 years	5624.83517239242	26.5790592227439	13082.8558936789	64.1819637939987	29.9236450963924	807256
183	62	10	SweFuture	5 years	10 years	5569.72194118542	26.5798607910824	12858.1358303582	64.1851371480847	29.9242878707158	989505
184	63	10	SweFuture	5 years	10 years	5680.11089378173	26.578957160472	13017.4427161871	64.1815423642148	29.9236126283403	745143
185	64	10	primary HPV only	3 years	7 years	7609.47315794304	26.5805500246914	17223.208507545	64.1880119851706	29.9247097613923	1286333
186	65	10	primary HPV only	3 years	7 years	6344.43100071716	26.5800656402161	15319.332309443	64.1862737814746	29.9244400870357	1038926
187	66	10	primary HPV only	3 years	7 years	5337.79778311509	26.5786069715472	13675.8533807738	64.1810633148507	29.9235877744459	844002
188	67	10	primary HPV only	7 years	7 years	4594.93350629797	26.5789236013454	10756.8108964889	64.1809349894491	29.923481010261	845989
189	68	10	primary HPV only	7 years	7 years	3873.345642501	26.5786478153525	9612.67987997876	64.1801056348775	29.9234316402914	691299
190	69	10	primary HPV only	7 years	7 years	3343.59337608265	26.5773917951545	8872.85297888976	64.1752755602458	29.9225870229261	574483
191	70	10	primary HPV only	5 years	7 years	5529.51454606956	26.5798555247068	12684.5303880838	64.1851103881772	29.9242230914375	997624
192	71	10	primary HPV only	5 years	7 years	4681.8695745299	26.5795554420344	11593.8325391053	64.1842564280948	29.9240782616962	823429
193	72	10	primary HPV only	5 years	7 years	3969.95973338869	26.5781884717536	10332.2388936689	64.1793035850338	29.9233113591117	670879
194	73	10	primary HPV only	3 years	10 years	7483.28200279915	26.5805573789741	16691.2911218311	64.1881811684408	29.9247347272081	1263711
195	74	10	primary HPV only	3 years	10 years	6206.78593618213	26.5800356707548	14728.0318430784	64.1861675039245	29.924422586498	1014818
196	75	10	primary HPV only	3 years	10 years	5188.49947119503	26.5786058655715	13028.3228281082	64.1811422423574	29.9236101008239	818234
197	76	10	primary HPV only	7 years	10 years	4463.18259326073	26.5788194064737	10183.4624225842	64.1801380249546	29.9233745612157	821928
198	77	10	primary HPV only	7 years	10 years	3793.24737377656	26.5784476644895	9299.42666872665	64.1785116918787	29.9232152510693	676698
199	78	10	primary HPV only	7 years	10 years	3183.78895419592	26.57737507716	8172.16882828826	64.1752129354136	29.9225840334444	547175
200	79	10	primary HPV only	5 years	10 years	5470.51067285998	26.5796921476136	12489.5277662376	64.1839474216973	29.9240482753111	987468
201	80	10	primary HPV only	5 years	10 years	4545.05081190577	26.579455591018	10995.4679888198	64.1835386280476	29.9239853596769	798687
202	81	10	primary HPV only	5 years	10 years	3914.60151770413	26.5780312185054	10148.5024338043	64.1781801201308	29.9231391691728	661644
203	82	10	SweFuture	3 years	7 years	6541.02963428093	26.5793649119556	15545.0866348063	64.1835195675545	29.9239278980371	765897
204	83	10	SweFuture	3 years	7 years	6848.39961567657	26.5802463218205	16054.6235107951	64.1869694882768	29.9246005750487	931328
205	84	10	SweFuture	3 years	7 years	6475.83722915714	26.5790243345782	15422.4010540905	64.1820290030734	29.9236750314566	721229
206	85	10	SweFuture	7 years	7 years	4969.21545745085	26.5785343194752	11510.4817326973	64.1793618348025	29.9232396030132	615129
207	86	10	SweFuture	7 years	7 years	4623.66339788789	26.5788038401205	10872.4567313273	64.1806262859639	29.923459931175	707468
208	87	10	SweFuture	7 years	7 years	5311.80752051198	26.578546145434	12310.520305503	64.1794663276072	29.9232844305299	614310
209	88	10	SweFuture	5 years	7 years	5573.52209263346	26.5790743187448	13253.9098306183	64.1825378553015	29.9236955296461	684521
210	89	10	SweFuture	5 years	7 years	5349.41190783379	26.5797138364393	12682.7934426144	64.1847149889952	29.9242094355808	794439
211	90	10	SweFuture	5 years	7 years	5687.75198524963	26.578834605694	13279.2200465404	64.1810099255668	29.9235402253152	653352
212	91	10	SweFuture	3 years	10 years	6397.42661443263	26.5792745923915	14927.2567392473	64.1828959966743	29.9238341697239	747449
213	92	10	SweFuture	3 years	10 years	6719.11199890204	26.5801427949342	15506.8367218872	64.1862625520131	29.9244893782656	914446
214	93	10	SweFuture	3 years	10 years	6327.93437310287	26.5789314707604	14781.6533960739	64.1813719543323	29.9235795799056	702162
215	94	10	SweFuture	7 years	10 years	4910.80932391195	26.5784316479125	11306.1018976589	64.1785400539514	29.9231225435636	608407
216	95	10	SweFuture	7 years	10 years	4542.47765495718	26.5786094795189	10547.6297875178	64.179122755876	29.9232448208305	696741
217	96	10	SweFuture	7 years	10 years	5265.76882490886	26.5784775332903	12155.7239577395	64.179060415677	29.9232056767536	609840
218	97	10	SweFuture	5 years	10 years	5425.05507948908	26.5788540503555	12585.0906311863	64.1807957656313	29.9234594421199	663884
219	98	10	SweFuture	5 years	10 years	5220.99537107979	26.5796085494177	12123.7594156341	64.1839531216862	29.9240939883898	777857
220	99	10	SweFuture	5 years	10 years	5543.4718986235	26.5787736560607	12658.6896108161	64.180548780921	29.9234761682538	635341
221	100	10	primary HPV only	3 years	7 years	6894.98680477387	26.5804237124872	15821.4245479054	64.1876607216958	29.9246420566836	913978
222	101	10	primary HPV only	3 years	7 years	5827.98614598861	26.5798232377261	14220.886901789	64.1855463062508	29.9243177215846	740041
223	102	10	primary HPV only	3 years	7 years	4963.85086518972	26.5782205029713	12816.2493605936	64.1796555703713	29.9233166626059	604310
224	103	10	primary HPV only	7 years	7 years	4222.20740261111	26.5788594643183	10041.9955807158	64.1808262367564	29.9234972851548	631188
225	104	10	primary HPV only	7 years	7 years	3591.56230677223	26.5784055665628	9007.90567191669	64.1790974864181	29.9232320937069	516618
226	105	10	primary HPV only	7 years	7 years	3145.44754665169	26.5771671238496	8415.85369385692	64.1745813130311	29.9225096429558	430861
227	106	10	primary HPV only	5 years	7 years	5035.15877645958	26.5797522445039	11698.2756682366	64.1846368109887	29.9241618285258	728079
228	107	10	primary HPV only	5 years	7 years	4336.94100144928	26.5792788881681	10859.1578529585	64.1833230198951	29.9239561523521	604249
229	108	10	primary HPV only	5 years	7 years	3698.9517126555	26.5778062541671	9660.60600548003	64.1777793822374	29.92300499248	492231
230	109	10	primary HPV only	3 years	10 years	6772.52891485949	26.5803118870674	15311.1420892408	64.1868808553902	29.9245242832057	897656
231	110	10	primary HPV only	3 years	10 years	5690.1629648956	26.579719780172	13631.8054391743	64.1848545773298	29.9242006193385	721781
232	111	10	primary HPV only	3 years	10 years	4817.51683173244	26.5781240126597	12183.5337381573	64.1789634408247	29.9232201370834	585436
233	112	10	primary HPV only	7 years	10 years	4089.66417043769	26.5787311169852	9462.27029226289	64.1797908585415	29.9233660719935	613503
234	113	10	primary HPV only	7 years	10 years	3519.0692192911	26.5781986429341	8731.82994797945	64.1774922816165	29.9229940437192	507259
235	114	10	primary HPV only	7 years	10 years	2991.08757858192	26.577088945468	7742.08058408582	64.17398614084	29.9224340035744	411379
236	115	10	primary HPV only	5 years	10 years	4965.56929613707	26.5796674308891	11443.829806858	64.184054923178	29.9240779011376	720408
237	116	10	primary HPV only	5 years	10 years	4202.86538917302	26.579159600493	10273.2860637206	64.182408286444	29.9238317394321	587203
238	117	10	primary HPV only	5 years	10 years	3664.74639282151	26.577668266261	9581.09984083838	64.1767590099366	29.9228506292807	488047
243	1	11	Natural History	NA	NA	2141.70095224207	26.5257183939988	6812.21923129231	63.9148157341344	29.8754382626808	0
244	2	11	SweCurrent	5 years	NA	6366.71383523298	26.5762232013807	14815.8122311623	64.1690869954382	29.9215151381064	475947
245	3	11	SweCurrent	5 years	NA	6304.1361762049	26.5763063523657	14744.1558551385	64.1700614992219	29.9216357928483	474594
246	4	11	SweCurrent	5 years	NA	6615.20154003755	26.5764113250174	15760.5636832968	64.1704837888191	29.9217071763284	494193
247	5	11	SweCurrent	7 years	NA	6323.70730822367	26.5762362620109	14753.7725666856	64.1694661208359	29.9215466111182	475188
248	6	11	SweCurrent	7 years	NA	6064.37584825973	26.5758049278069	13841.4613380334	64.1664623754682	29.9210825581958	454906
249	7	11	SweCurrent	7 years	NA	6602.44805134188	26.576412007884	15741.619207212	64.1705238631703	29.9217109569577	494176
250	8	11	SweCurrent	5 years	NA	4725.78351337289	26.5724921943655	11570.1840209402	64.1536544485425	29.9186421955134	364230
251	9	11	SweCurrent	7 years	NA	4530.97608504162	26.5721487444133	10716.3412211522	64.1509118696881	29.918262825876	346082
252	10	11	SweFuture	3 years	7 years	6533.89774856013	26.5765894075484	15315.1598572985	64.1736344724606	29.9220768152144	657350
253	11	11	SweFuture	3 years	7 years	6664.25226743426	26.5780415688904	15521.896108881	64.1793028043453	29.9231450654168	762811
254	12	11	SweFuture	3 years	7 years	6515.1000300146	26.5762936526394	15279.194608446	64.1723787136251	29.921816452363	635480
255	13	11	SweFuture	7 years	7 years	5049.19521619166	26.5759371849013	11497.5654178141	64.1703225078665	29.9215349224201	556043
256	14	11	SweFuture	7 years	7 years	4599.18054450047	26.5768066195601	10664.5020851408	64.1734694276607	29.9220938813398	615451
257	15	11	SweFuture	7 years	7 years	5419.82758275609	26.5758749329217	12350.38500157	64.1699433381456	29.9214529294875	564961
258	16	11	SweFuture	5 years	7 years	5628.37137080121	26.57635421516	13182.0051831918	64.1727475011032	29.9219101308566	604467
259	17	11	SweFuture	5 years	7 years	5290.27560009298	26.5775068610095	12418.972902769	64.1769207050762	29.9227268398097	674047
260	18	11	SweFuture	5 years	7 years	5776.27318975105	26.5761532583315	13268.755104491	64.1716960811938	29.9217373672627	591107
261	19	11	SweFuture	3 years	10 years	6382.19882504083	26.5764771010302	14655.1395327153	64.1727612039087	29.9219656571812	643346
262	20	11	SweFuture	3 years	10 years	6516.14417427048	26.5779269000663	14878.7623838238	64.1784190693492	29.9230288634652	749155
263	21	11	SweFuture	3 years	10 years	6362.81145166877	26.5761778868364	14617.2998720587	64.1714601269741	29.9216993279573	621438
264	22	11	SweFuture	7 years	10 years	4995.36319856	26.5758450847354	11311.1517173371	64.1696003854894	29.9214323702815	551306
265	23	11	SweFuture	7 years	10 years	4525.23468604555	26.5767355928459	10374.7301592016	64.1729833687061	29.9220183021522	609350
266	24	11	SweFuture	7 years	10 years	5269.8009876172	26.5757271379132	11655.1356748567	64.1687186548399	29.9212942919161	548840
267	25	11	SweFuture	5 years	10 years	5460.90509280784	26.576187244297	12407.0563357633	64.1714041801927	29.921719989121	587620
268	26	11	SweFuture	5 years	10 years	5159.28331669343	26.5773605123341	11847.615605196	64.1757956230452	29.9225659928181	660992
269	27	11	SweFuture	5 years	10 years	5637.08592520822	26.5760641198072	12670.5568569885	64.1709828293856	29.9216510602499	578356
270	28	11	primary HPV only	3 years	7 years	6602.55007219801	26.5788561782621	15126.1303693837	64.1825749647862	29.9236947360943	717444
271	29	11	primary HPV only	3 years	7 years	5663.97320776245	26.5765192920662	13741.6157786778	64.1741338993247	29.9224468545542	563441
272	30	11	primary HPV only	3 years	7 years	4966.27010893263	26.5719152549384	12644.3119986	64.1564934030058	29.9192877040258	452704
273	31	11	primary HPV only	7 years	7 years	4193.43974207028	26.5770610719408	9873.85145685454	64.1746441158293	29.922347375404	530657
274	32	11	primary HPV only	7 years	7 years	3594.14945549233	26.5750741676748	8864.01467988678	64.1672426827305	29.9212307558394	416032
275	33	11	primary HPV only	7 years	7 years	3267.34475937726	26.5710047940313	8504.77742973428	64.1520642830415	29.9185117461158	338773
276	34	11	primary HPV only	5 years	7 years	4896.4729265075	26.5779287907613	11213.8442941629	64.1782635755349	29.9229592298167	593176
277	35	11	primary HPV only	5 years	7 years	4293.47823522422	26.5759223457943	10639.9413842338	64.1714836740051	29.9219677336826	475516
278	36	11	primary HPV only	5 years	7 years	3795.78007349445	26.5715020562898	9716.67621856217	64.1543348016251	29.9189807465512	378585
279	37	11	primary HPV only	3 years	10 years	6450.87372479173	26.5787261975593	14468.6404204042	64.1815456878611	29.9235586146586	703230
280	38	11	primary HPV only	3 years	10 years	5502.23990847591	26.5764102469878	13033.1451237512	64.1732693686246	29.922332018473	548295
281	39	11	primary HPV only	3 years	10 years	4798.88600490526	26.5718008800602	11907.4621718617	64.1555491083941	29.9191736225786	437082
282	40	11	primary HPV only	7 years	10 years	4054.30022877081	26.5769032609069	9259.15949619493	64.1733490317684	29.922173397454	516620
283	41	11	primary HPV only	7 years	10 years	3527.59666245433	26.5750098320638	8614.94505441052	64.166808392442	29.9211621015602	410448
284	42	11	primary HPV only	7 years	10 years	3116.44817808974	26.5709054918354	7846.82744055439	64.1512665233638	29.918413064955	324749
285	43	11	primary HPV only	5 years	10 years	4862.32885439385	26.5778565877536	11133.2630693507	64.1777813840266	29.9228790020849	590946
286	44	11	primary HPV only	5 years	10 years	4155.56128191767	26.5757698241799	10034.9637827378	64.1702555042833	29.9217967506588	461485
287	45	11	primary HPV only	5 years	10 years	3759.1937367675	26.5714418281025	9613.66371559714	64.1539474281245	29.9189136499052	376278
288	46	11	SweFuture	3 years	7 years	6956.03750420926	26.5771104991392	16361.7182932629	64.1758076705668	29.9225369527444	934539
289	47	11	SweFuture	3 years	7 years	7424.46334931071	26.57881676577	17128.2492139521	64.1822365775857	29.9235880456344	1184903
290	48	11	SweFuture	3 years	7 years	6828.95632843033	26.5766153484832	16121.2115323953	64.1737287661188	29.9220786706526	858349
291	49	11	SweFuture	7 years	7 years	5274.82018272636	26.5763149739685	12052.5685417254	64.1720145721309	29.9219000582416	723802
292	50	11	SweFuture	7 years	7 years	5025.50102539673	26.5774021352685	11585.239600916	64.1760105586502	29.9225208489152	870701
293	51	11	SweFuture	7 years	7 years	5604.6355216448	26.5760927246229	12883.8790415104	64.1708389477909	29.9216296644939	708766
294	52	11	SweFuture	5 years	7 years	5923.11054255516	26.5768621731316	13931.8348956889	64.1750119811804	29.9224083183314	819647
295	53	11	SweFuture	5 years	7 years	5800.95490675782	26.5783356128367	13490.5441854818	64.1802044523129	29.9232929415309	989947
296	54	11	SweFuture	5 years	7 years	5989.76275847608	26.5764078121495	13847.5950816508	64.1725921528478	29.9219134888055	761035
297	55	11	SweFuture	3 years	10 years	6810.27143757514	26.5770948816338	15731.8133964339	64.1757390475463	29.922532909996	911080
298	56	11	SweFuture	3 years	10 years	7293.64792299772	26.5787984095329	16572.12700879	64.1821776664052	29.9235781093906	1164056
299	57	11	SweFuture	3 years	10 years	6678.84216914653	26.5766000970281	15470.4175799157	64.1736511415904	29.9220774099571	834087
300	58	11	SweFuture	7 years	10 years	5231.3898249797	26.5761297233547	11936.3726295263	64.1705276275487	29.9216909406416	716005
301	59	11	SweFuture	7 years	10 years	4936.20775152003	26.5772118313984	11222.3213681536	64.1745159472203	29.9223259366834	853972
302	60	11	SweFuture	7 years	10 years	5542.96376730769	26.5760722413967	12653.0989319493	64.1707959291369	29.9216173446702	699698
303	61	11	SweFuture	5 years	10 years	5770.74844546837	26.5767149461775	13237.906407744	64.1738267722672	29.9222516255313	793079
304	62	11	SweFuture	5 years	10 years	5671.82301785039	26.5782521329849	12930.1594249542	64.1795708822997	29.9232107291919	968043
305	63	11	SweFuture	5 years	10 years	5841.14760737755	26.5763519188177	13203.8105592055	64.1722074805727	29.9218647711194	736495
306	64	11	primary HPV only	3 years	7 years	7715.57910802244	26.5796064699505	17250.7452945529	64.1850981480634	29.9241098400012	1267115
307	65	11	primary HPV only	3 years	7 years	6414.22236076567	26.5777269303689	15314.7415317953	64.1784361085767	29.923084949677	987789
308	66	11	primary HPV only	3 years	7 years	5497.12285230583	26.5735391875389	13857.128302423	64.162835627999	29.9205988910508	790827
309	67	11	primary HPV only	7 years	7 years	4799.5262420699	26.5774119390126	10995.2459614396	64.1757880618464	29.9225479936295	864269
310	68	11	primary HPV only	7 years	7 years	4004.02083271601	26.5762682152677	9741.1361432214	64.1721470055203	29.9220576218469	673333
311	69	11	primary HPV only	7 years	7 years	3539.6245581172	26.5723728688703	9136.39910327101	64.1573843001044	29.9196169529313	546774
312	70	11	primary HPV only	5 years	7 years	5692.47032678128	26.5787411865927	12843.0710288502	64.1814446093832	29.923562335432	1002722
313	71	11	primary HPV only	5 years	7 years	4795.2068702119	26.5771607220533	11692.2214829348	64.1760945689653	29.9227204412416	792831
314	72	11	primary HPV only	5 years	7 years	4152.14125893709	26.5731449584168	10563.1280660006	64.161135769491	29.9203067299835	633381
315	73	11	primary HPV only	3 years	10 years	7591.0801351289	26.5795901664605	16728.3685184651	64.1850476280992	29.9241023085732	1246559
316	74	11	primary HPV only	3 years	10 years	6275.55558309057	26.5777170605492	14721.3212128521	64.1784300508946	29.9230852530019	965312
317	75	11	primary HPV only	3 years	10 years	5346.98957458363	26.5735252540124	13205.6989942099	64.162792584445	29.9206013021539	766406
318	76	11	primary HPV only	7 years	10 years	4668.9565960632	26.5772885180871	10426.4471988919	64.1748212845198	29.9224158687167	841386
319	77	11	primary HPV only	7 years	10 years	3923.4286137767	26.5760706708654	9424.39002016017	64.1706006004078	29.9218363193991	658388
320	78	11	primary HPV only	7 years	10 years	3380.70344379285	26.5723083472421	8440.10261428612	64.1569106582366	29.9195517054405	520808
321	79	11	primary HPV only	5 years	10 years	5632.33448406564	26.5786112779951	12640.5853596735	64.180518611959	29.9234203602646	993136
322	80	11	primary HPV only	5 years	10 years	4658.7397354019	26.5770578376421	11095.5099697197	64.1753437906213	29.922626923867	769291
323	81	11	primary HPV only	5 years	10 years	4098.703688924	26.5730219709983	10390.0123833638	64.1602641648551	29.9201814378022	624827
324	82	11	SweFuture	3 years	7 years	6693.77427544972	26.5769089787543	15710.448103981	64.1749399863203	29.9223662854903	753560
325	83	11	SweFuture	3 years	7 years	6952.69365182735	26.5784983619094	16130.837402334	64.1809024825424	29.9234324579525	909448
326	84	11	SweFuture	3 years	7 years	6636.30060557347	26.5764296887655	15603.8471266912	64.1728430138745	29.9219336570728	712481
327	85	11	SweFuture	7 years	7 years	5133.41536869953	26.5760968730698	11703.8054345143	64.1709247232756	29.9216920230641	615293
328	86	11	SweFuture	7 years	7 years	4759.87277960544	26.5771758840169	11024.6856327363	64.1749266012745	29.9223921699623	706474
329	87	11	SweFuture	7 years	7 years	5485.40526854944	26.5759952504199	12531.0338194582	64.1704560504565	29.9215695583691	615501
330	88	11	SweFuture	5 years	7 years	5738.18568207863	26.5765887136741	13462.5811703717	64.1737325192218	29.9221221038572	680588
331	89	11	SweFuture	5 years	7 years	5475.53067608486	26.5780214817317	12804.6782171621	64.1790570448045	29.9230969335646	785019
332	90	11	SweFuture	5 years	7 years	5855.51080833945	26.5763152029129	13479.0975370553	64.172331532671	29.9218788121427	651084
333	91	11	SweFuture	3 years	10 years	6550.81252451803	26.5768176100458	15093.9104817848	64.174311421046	29.9222707041323	736394
334	92	11	SweFuture	3 years	10 years	6821.6511583974	26.5784072174284	15571.2497811378	64.1803073733143	29.9233359827478	893657
335	93	11	SweFuture	3 years	10 years	6489.68544925883	26.5763470933325	14968.8639439194	64.1722611777906	29.9218525860941	694799
336	94	11	SweFuture	7 years	10 years	5077.98229027562	26.5759742086712	11515.9658090181	64.1699464184637	29.9215464039784	608708
337	95	11	SweFuture	7 years	10 years	4675.9556566905	26.5770431030527	10680.4471275112	64.1739467760523	29.9222483277921	695867
338	96	11	SweFuture	7 years	10 years	5437.35167110803	26.5759609599958	12365.6640188402	64.1703291978744	29.9215339879337	610500
339	97	11	SweFuture	5 years	10 years	5586.50491022802	26.5763634749211	12772.5641759417	64.1719420981832	29.9218690752601	660250
340	98	11	SweFuture	5 years	10 years	5348.13365116797	26.5778944230697	12252.3650846508	64.1780607497023	29.9229610587008	769130
341	99	11	SweFuture	5 years	10 years	5713.36093004369	26.5762378569725	12868.2540660406	64.1717265997208	29.9218029987695	634180
342	100	11	primary HPV only	3 years	7 years	7026.62595968302	26.5791400277927	15930.2778668386	64.1833365189617	29.9237586068476	908148
343	101	11	primary HPV only	3 years	7 years	5942.25563823082	26.5771336913572	14323.2558497385	64.1761480008712	29.9226800557346	711169
344	102	11	primary HPV only	3 years	7 years	5163.58684431119	26.5726947442353	13091.8340842008	64.159502968868	29.9199040077893	569048
345	103	11	primary HPV only	7 years	7 years	4419.56052244365	26.5772530382144	10284.4194295943	64.1753640175031	29.9224441482705	650050
346	104	11	primary HPV only	7 years	7 years	3739.64856593748	26.5756424290004	9180.0533623336	64.1695462925913	29.9214776811457	507870
347	105	11	primary HPV only	7 years	7 years	3367.76840661626	26.5715486926016	8737.09873776736	64.1540506850975	29.91892247095	412809
348	106	11	primary HPV only	5 years	7 years	5202.7796487586	26.5783943536274	11873.1465675656	64.1802023591591	29.9232712035873	739235
349	107	11	primary HPV only	5 years	7 years	4471.93030316896	26.5765940101177	11011.7274576745	64.174061649676	29.9223379893002	587825
350	108	11	primary HPV only	5 years	7 years	3913.87106058388	26.5722780246744	9971.37224008238	64.1576273872771	29.9195598132377	467323
351	109	11	primary HPV only	3 years	10 years	6902.91105177496	26.5790396953451	15409.0925485854	64.18266922334	29.9236490317012	893158
352	110	11	primary HPV only	3 years	10 years	5805.17926520457	26.5770473124935	13736.0896345563	64.1755446702635	29.9225935826535	694438
353	111	11	primary HPV only	3 years	10 years	5015.68902355794	26.572602614265	12451.5268594286	64.1588498606219	29.9198187600224	551173
354	112	11	primary HPV only	7 years	10 years	4286.17116200717	26.577140169216	9697.71498978986	64.1744440666433	29.9223280140567	633212
355	113	11	primary HPV only	7 years	10 years	3665.81887448714	26.5755150234192	8892.56542147419	64.1685628471632	29.9213434153561	498466
356	114	11	primary HPV only	7 years	10 years	3213.41596373248	26.5714643128907	8064.84256532563	64.1533954343811	29.9188397723078	393990
357	115	11	primary HPV only	5 years	10 years	5134.94222312279	26.5783273964407	11628.1598934389	64.179741693106	29.9232066296645	731752
358	116	11	primary HPV only	5 years	10 years	4337.59555194689	26.5764791187839	10424.5453319533	64.1731376836516	29.9222238021459	570990
359	117	11	primary HPV only	5 years	10 years	3879.91727019192	26.5721595331656	9895.93954785545	64.1567644206616	29.9194263582789	463473
364	1	12	Natural History	NA	NA	2204.78823421759	26.524251896611	7043.31218572186	63.9059316503404	29.87395478547	0
365	2	12	SweCurrent	5 years	NA	6366.45601832491	26.5759467151919	14822.7860152601	64.167896477277	29.9214817649033	468385
366	3	12	SweCurrent	5 years	NA	6305.45956987115	26.5759823171708	14755.8213904339	64.1685885096124	29.9215666189526	467351
367	4	12	SweCurrent	5 years	NA	6612.45611846456	26.5761262685758	15754.6171435914	64.1692310425827	29.9216481775046	486246
368	5	12	SweCurrent	7 years	NA	6322.31893603814	26.5759347426032	14751.0105976859	64.1680891391731	29.9214812636945	467724
369	6	12	SweCurrent	7 years	NA	6062.52213898368	26.5755904124325	13832.9898526985	64.1656939593962	29.921142742278	447835
370	7	12	SweCurrent	7 years	NA	6598.90737448417	26.5761408718939	15731.0851593916	64.1694042198009	29.921668377433	486232
371	8	12	SweCurrent	5 years	NA	4737.79749410882	26.5719125814483	11604.693904739	64.150890812918	29.9182240766223	358970
372	9	12	SweCurrent	7 years	NA	4543.51954410419	26.5715958565201	10752.5594285743	64.1483707754582	29.9178864244461	341299
373	10	12	SweFuture	3 years	7 years	6524.2641302375	26.5765239461034	15292.3105156251	64.1733192488803	29.9221917675153	646536
374	11	12	SweFuture	3 years	7 years	6651.270565382	26.5780402799423	15488.5408921889	64.1792725778103	29.9232520325785	755549
375	12	12	SweFuture	3 years	7 years	6506.53947728735	26.5761535726288	15259.9983768437	64.1717066323791	29.9218776263033	623908
376	13	12	SweFuture	7 years	7 years	5045.35680287594	26.5756839493188	11481.6960219602	64.1690461816393	29.9214388633732	547130
377	14	12	SweFuture	7 years	7 years	4595.85043545029	26.5765184723507	10658.2253473334	64.1718996345069	29.9219421680102	609264
378	15	12	SweFuture	7 years	7 years	5412.41594249556	26.5757345684348	12329.570301143	64.1694216440254	29.9215185442369	555027
379	16	12	SweFuture	5 years	7 years	5620.55137974062	26.5762055177469	13159.225099171	64.17204488799	29.9219105504356	594326
380	17	12	SweFuture	5 years	7 years	5288.6706176327	26.5772503383027	12419.2240335803	64.175542956374	29.9225937742506	668037
381	18	12	SweFuture	5 years	7 years	5767.38599547937	26.5759727328305	13244.1620705007	64.1707845111394	29.9217347385689	580299
382	19	12	SweFuture	3 years	10 years	6372.31668438058	26.5764005162799	14631.6009399294	64.1723337550117	29.9220680022477	632916
383	20	12	SweFuture	3 years	10 years	6503.67736722341	26.5778999619558	14849.8529204892	64.1781891339119	29.9231037291972	741968
384	21	12	SweFuture	3 years	10 years	6352.88730446971	26.5760455389137	14590.8602855828	64.1708389517698	29.9217672232786	610109
385	22	12	SweFuture	7 years	10 years	4992.28732532788	26.5755859059346	11295.0242979429	64.1683426045523	29.9213314082473	542825
386	23	12	SweFuture	7 years	10 years	4521.39836748744	26.5764494696715	10360.9165384854	64.1714490585043	29.9218659491125	603496
387	24	12	SweFuture	7 years	10 years	5261.3534478009	26.5755836532797	11627.8641106411	64.168166009849	29.9213536004435	539515
388	25	12	SweFuture	5 years	10 years	5454.2628182351	26.5760367899598	12390.3919477794	64.1706774026549	29.9217231051769	578333
389	26	12	SweFuture	5 years	10 years	5157.12921524114	26.5771021935164	11843.9556948169	64.1743849422133	29.9224256893504	655278
390	27	12	SweFuture	5 years	10 years	5625.89529749964	26.5759064245573	12632.1701860018	64.1702502182841	29.9216668952258	567625
391	28	12	primary HPV only	3 years	7 years	6596.01132327161	26.5788223017106	15110.7674257942	64.1823170971643	29.9237447168936	713506
392	29	12	primary HPV only	3 years	7 years	5646.1174816792	26.5766216270795	13701.1781513415	64.1742357721821	29.9223973986202	557338
393	30	12	primary HPV only	3 years	7 years	4943.09951870217	26.5724106167368	12592.586799688	64.158211919352	29.9196149955943	445286
394	31	12	primary HPV only	7 years	7 years	4193.47869654481	26.5769463932825	9866.61028806285	64.1740668208548	29.9223654528711	528118
395	32	12	primary HPV only	7 years	7 years	3586.14018742561	26.5750568886805	8845.39273322731	64.1666425024159	29.9211093338929	411100
396	33	12	primary HPV only	7 years	7 years	3252.48839026978	26.5713932875038	8475.47371575714	64.1531856871611	29.9187437662115	334171
397	34	12	primary HPV only	5 years	7 years	4896.37434643232	26.5777841166123	11211.0416547365	64.1774487835357	29.9229333156747	590221
398	35	12	primary HPV only	5 years	7 years	4283.94510690524	26.5759371225953	10622.1519891999	64.1711593762277	29.9218894621321	469934
399	36	12	primary HPV only	5 years	7 years	3774.411754301	26.5719418348977	9662.54545819456	64.1557955623749	29.9192535708051	372432
400	37	12	primary HPV only	3 years	10 years	6443.62030233401	26.5786902017022	14447.2248236082	64.1812901092023	29.9236046462071	699498
401	38	12	primary HPV only	3 years	10 years	5483.12871693293	26.5765222146024	12983.301206032	64.1734784301095	29.9222905219095	542631
402	39	12	primary HPV only	3 years	10 years	4773.74632954735	26.5723269114255	11840.760202282	64.1575559645491	29.9195309317958	429994
403	40	12	primary HPV only	7 years	10 years	4053.56914983156	26.5768153106105	9246.55284762845	64.1729947103622	29.9222219792093	514445
404	41	12	primary HPV only	7 years	10 years	3519.85508684059	26.5749901496323	8591.39411268111	64.1662455501883	29.9210372673347	406157
405	42	12	primary HPV only	7 years	10 years	3099.26849084352	26.5713247431825	7801.64685480853	64.1526456645926	29.9186759434537	320462
406	43	12	primary HPV only	5 years	10 years	4862.36716595296	26.5777091356534	11126.3369475894	64.1769975939102	29.9228492791012	588156
407	44	12	primary HPV only	5 years	10 years	4144.96440754522	26.5757739432035	10004.4791926919	64.169910557505	29.9217070595339	456455
408	45	12	primary HPV only	5 years	10 years	3738.55358524864	26.5718757533926	9561.62328535283	64.155375686293	29.9191753423281	370391
409	46	12	SweFuture	3 years	7 years	6937.94384243948	26.5770299384715	16324.0046858468	64.1752500875046	29.9225330997329	919170
410	47	12	SweFuture	3 years	7 years	7412.30978719332	26.5788087875748	17100.0395393753	64.1820265363557	29.9236431722213	1177599
411	48	12	SweFuture	3 years	7 years	6813.10747641985	26.5765201502442	16088.8385353853	64.17310957906	29.9221498751268	842165
412	49	12	SweFuture	7 years	7 years	5263.52338758136	26.5761078541829	12024.3165555455	64.1708583417103	29.9217788840606	712629
413	50	12	SweFuture	7 years	7 years	5020.731945838	26.5772200398794	11567.1739137791	64.1752512019437	29.9225291103646	863747
414	51	12	SweFuture	7 years	7 years	5590.72088278663	26.576011123869	12845.3564860448	64.1705481194389	29.9217259984716	696079
415	52	12	SweFuture	5 years	7 years	5908.10842936067	26.5766621364419	13891.9509561695	64.173933900844	29.9222711134196	806608
416	53	12	SweFuture	5 years	7 years	5794.92349768398	26.5782223974412	13471.8017440974	64.1797313522879	29.9232924664267	983009
417	54	12	SweFuture	5 years	7 years	5974.75203184577	26.5763075770949	13809.5280844808	64.1720266021217	29.9219714759628	747045
418	55	12	SweFuture	3 years	10 years	6791.46136150397	26.5769865517215	15686.8126707867	64.1750219716863	29.9224969758958	896583
419	56	12	SweFuture	3 years	10 years	7280.42599159434	26.5787736053526	16534.1677511374	64.181870418659	29.9236142954599	1156773
420	57	12	SweFuture	3 years	10 years	6661.8753142296	26.5764708140052	15429.1418108781	64.1728309130934	29.9221031887069	818748
421	58	12	SweFuture	7 years	10 years	5218.44995640148	26.5759633915842	11894.0374443544	64.1697696746435	29.9216225647663	705374
422	59	12	SweFuture	7 years	10 years	4930.82589791075	26.5770302939268	11197.3247989879	64.1737665394267	29.9223261206748	848077
423	60	12	SweFuture	7 years	10 years	5530.13905826757	26.5759493439105	12620.5899227392	64.1702186191082	29.9216576735584	687437
424	61	12	SweFuture	5 years	10 years	5753.45659527382	26.5765697812359	13177.816408724	64.1732121160885	29.9221805120408	781213
425	62	12	SweFuture	5 years	10 years	5663.44238301127	26.5781492826408	12894.6070265102	64.1792444533098	29.9232196218405	961337
426	63	12	SweFuture	5 years	10 years	5825.47246384771	26.5762479896337	13159.1394982949	64.1716636725148	29.9219171036554	723520
427	64	12	primary HPV only	3 years	7 years	7708.98048364056	26.5796235960788	17236.7446023059	64.1849524709977	29.92418624546	1263033
428	65	12	primary HPV only	3 years	7 years	6396.10490098927	26.5778907779156	15277.4535849958	64.1788331491646	29.9231623886603	981123
429	66	12	primary HPV only	3 years	7 years	5468.81247734487	26.5740778585005	13788.7524693246	64.1647796910041	29.9209362796521	781360
430	67	12	primary HPV only	7 years	7 years	4807.75754470411	26.5771843885943	11010.898501085	64.174793645363	29.9224730728141	860015
431	68	12	primary HPV only	7 years	7 years	3993.77265910393	26.5761994661115	9711.19087044867	64.1714728802464	29.9219593987659	667342
432	69	12	primary HPV only	7 years	7 years	3527.72006234232	26.5727017505051	9112.08664926646	64.1582087614475	29.919793651588	540285
433	70	12	primary HPV only	5 years	7 years	5690.57039861252	26.5785121399381	12824.3712485124	64.1802940006379	29.9233778022969	999275
434	71	12	primary HPV only	5 years	7 years	4780.18856517529	26.5772937318191	11656.1634619946	64.1764731449859	29.9227931280061	787213
435	72	12	primary HPV only	5 years	7 years	4133.58617621122	26.5734537643648	10514.1479433994	64.1619490441368	29.9204298633761	625496
436	73	12	primary HPV only	3 years	10 years	7582.74031346405	26.5795892182031	16700.168112081	64.1847951543098	29.9241525969095	1242735
437	74	12	primary HPV only	3 years	10 years	6255.48193237709	26.5778616373548	14668.0501989019	64.1787045503035	29.9231334036346	959025
438	75	12	primary HPV only	3 years	10 years	5317.17472488574	26.5740530918319	13127.0293647936	64.1646721584873	29.9209187161659	757590
439	76	12	primary HPV only	7 years	10 years	4675.35001351256	26.5770720567112	10427.9756609966	64.1739488117796	29.9223490846035	837802
440	77	12	primary HPV only	7 years	10 years	3913.46699449088	26.5760306363397	9392.30881432811	64.1701634727122	29.9217765746174	653712
441	78	12	primary HPV only	7 years	10 years	3368.02490135953	26.5726427656573	8409.99225820256	64.1578324129706	29.9197328738222	515054
442	79	12	primary HPV only	5 years	10 years	5631.04979994828	26.5784053125284	12622.0566418464	64.1795792189459	29.9232757258375	990219
443	80	12	primary HPV only	5 years	10 years	4641.4310985556	26.5771984685541	11043.0775607356	64.1758043737771	29.9227013982134	764383
444	81	12	primary HPV only	5 years	10 years	4080.18893115613	26.5733236652841	10339.116302483	64.1610443100659	29.9202936365179	617486
445	82	12	SweFuture	3 years	7 years	6682.50097567241	26.5768173542777	15688.9147843278	64.1744716607321	29.9223846981203	742549
446	83	12	SweFuture	3 years	7 years	6940.77992565095	26.5785598359311	16105.0790933709	64.1811192115236	29.9235545607475	903844
447	84	12	SweFuture	3 years	7 years	6625.09877226529	26.5763437512599	15583.1838470384	64.1723660944018	29.9220177801242	700390
448	85	12	SweFuture	7 years	7 years	5124.60448854477	26.5759311960032	11677.668603326	64.1701299062452	29.9216407892252	605967
449	86	12	SweFuture	7 years	7 years	4750.87219333985	26.5769812295074	10994.2434368943	64.1740080629002	29.9222603457005	701138
450	87	12	SweFuture	7 years	7 years	5477.33885471856	26.5758444710233	12511.3196879968	64.1698026564827	29.9216093759614	605060
451	88	12	SweFuture	5 years	7 years	5728.78800776792	26.5764490094697	13437.6274627746	64.1730785302559	29.9221035921042	670220
452	89	12	SweFuture	5 years	7 years	5466.98142361632	26.5779677275746	12783.8012712727	64.1785905642331	29.9231572204679	779708
453	90	12	SweFuture	5 years	7 years	5844.79584038128	26.5761169672974	13452.4431905119	64.1711837964098	29.9218299633764	639704
454	91	12	SweFuture	3 years	10 years	6538.55556808889	26.576702292419	15064.8124228642	64.1736955276162	29.9222616169543	725677
455	92	12	SweFuture	3 years	10 years	6810.03207169513	26.5784563061056	15545.8266319063	64.1804127837233	29.9234524191199	888252
456	93	12	SweFuture	3 years	10 years	6478.39219610321	26.5762272285698	14945.3737780977	64.1715760444897	29.9218981759228	683038
457	94	12	SweFuture	7 years	10 years	5069.4371451443	26.5758296318651	11489.9836436564	64.1693316025397	29.9215285890753	599991
458	95	12	SweFuture	7 years	10 years	4669.67962511038	26.5768128648563	10664.1501408414	64.1727446430346	29.9220820381359	691087
459	96	12	SweFuture	7 years	10 years	5430.32109109682	26.5757740617238	12352.5740147601	64.1694003290675	29.9215262661405	600351
460	97	12	SweFuture	5 years	10 years	5576.2979163546	26.5762478689425	12739.5928111081	64.1714867824539	29.9218807850092	650749
461	98	12	SweFuture	5 years	10 years	5337.13428450709	26.5778860630798	12215.5669764897	64.177965443411	29.9230738588734	764201
462	99	12	SweFuture	5 years	10 years	5699.57396891888	26.5760787545719	12823.6050435704	64.1709231845941	29.9217927790014	623056
463	100	12	primary HPV only	3 years	7 years	7022.75551347544	26.5791585442025	15918.513303813	64.1833891617651	29.9238543244219	906284
464	101	12	primary HPV only	3 years	7 years	5926.83629844217	26.5773701326036	14291.296301863	64.1769293795508	29.922819879798	706500
465	102	12	primary HPV only	3 years	7 years	5139.55801670456	26.5731035551744	13035.5420274202	64.1608879553234	29.9200899109836	562355
466	103	12	primary HPV only	7 years	7 years	4427.95879136734	26.5770426698432	10298.9433805938	64.1743861425886	29.9223876837669	648028
467	104	12	primary HPV only	7 years	7 years	3729.80767604791	26.5758468158102	9154.7160528405	64.1701055923559	29.9216742751323	503899
468	105	12	primary HPV only	7 years	7 years	3355.2197803015	26.5718993175937	8714.51745701455	64.1550590882582	29.9191186995315	407847
469	106	12	primary HPV only	5 years	7 years	5204.96845589753	26.5781989078207	11866.6909608696	64.1792527729282	29.9231672457906	737038
470	107	12	primary HPV only	5 years	7 years	4457.78997030662	26.5768100555251	10971.3306567865	64.1747519156341	29.9224844565056	582839
471	108	12	primary HPV only	5 years	7 years	3895.71642992315	26.5726783713402	9926.11404506043	64.1589069802922	29.9198129403441	461176
472	109	12	primary HPV only	3 years	10 years	6898.44981387115	26.5790461443877	15393.880704867	64.1826227472883	29.9237357921271	891278
473	110	12	primary HPV only	3 years	10 years	5786.89678371605	26.5772844294998	13685.1856761967	64.1763599142204	29.9227282157379	689927
474	111	12	primary HPV only	3 years	10 years	4990.65658933316	26.5730011802189	12387.357402274	64.1602020583124	29.919985275724	544710
475	112	12	primary HPV only	7 years	10 years	4294.16139990442	26.576928270261	9708.80912781124	64.173490144951	29.9222698061496	631631
476	113	12	primary HPV only	7 years	10 years	3656.79388734038	26.5757114710693	8868.20179139789	64.1691116586593	29.9215331061955	495249
477	114	12	primary HPV only	7 years	10 years	3199.78784545986	26.5718151255774	8031.94316813166	64.1544319787326	29.9190298268269	389660
478	115	12	primary HPV only	5 years	10 years	5138.1268562216	26.5781037182418	11623.7217596176	64.1786273646801	29.9230745853253	729845
479	116	12	primary HPV only	5 years	10 years	4320.86732342907	26.5767000731852	10366.4803165231	64.1739042699867	29.9223724931928	566956
480	117	12	primary HPV only	5 years	10 years	3860.89086376884	26.5725791131727	9840.50196123959	64.1582311335139	29.9197039770161	457686
485	1	13	Natural History	NA	NA	1871.50240382434	26.5339559366405	6227.64086610866	63.9488101059774	29.8824664965825	0
486	2	13	SweCurrent	5 years	NA	6308.04460309281	26.5769202579282	14721.4603557235	64.1715402271306	29.9221513212411	472086
487	3	13	SweCurrent	5 years	NA	6245.16500992521	26.5769995048728	14646.9269530495	64.1724828189484	29.9222590575418	471014
488	4	13	SweCurrent	5 years	NA	6554.75574283513	26.5771850140299	15655.2048347083	64.1734473336698	29.9224433333155	490248
489	5	13	SweCurrent	7 years	NA	6264.34001737386	26.5769379246069	14654.4246452264	64.1719049448573	29.9221792306004	471194
490	6	13	SweCurrent	7 years	NA	6005.58208618006	26.5765819778548	13747.7779574195	64.1694675078448	29.9218272152894	451462
491	7	13	SweCurrent	7 years	NA	6541.82813364625	26.5771866550623	15634.8422510225	64.1735223010192	29.9224518355195	490130
492	8	13	SweCurrent	5 years	NA	4647.58928905267	26.5739204001633	11446.0324811448	64.1589888173519	29.9198575145897	358846
493	9	13	SweCurrent	7 years	NA	4454.64367939827	26.5735562199264	10605.5716666566	64.1560738275487	29.9194592178492	340827
494	10	13	SweFuture	3 years	7 years	6469.94787650926	26.577753496981	15210.5862651026	64.1779942668877	29.9230704634911	661132
495	11	13	SweFuture	3 years	7 years	6622.98945188727	26.5789196764687	15460.2303669436	64.1825395284072	29.9238380331954	777872
496	12	13	SweFuture	3 years	7 years	6445.02476767884	26.5774983392733	15164.1365899059	64.1769229260997	29.9228564521889	636197
497	13	13	SweFuture	7 years	7 years	4985.98962189788	26.5770511240746	11393.9293287333	64.1743654111673	29.9224820987402	556052
498	14	13	SweFuture	7 years	7 years	4554.87782110183	26.5776133303292	10603.0664716647	64.1761761297808	29.9227908050203	620260
499	15	13	SweFuture	7 years	7 years	5349.41797818591	26.5770392295039	12232.2840573805	64.1744032015552	29.922476429234	562912
500	16	13	SweFuture	5 years	7 years	5565.38615079392	26.5774453434002	13079.3174237742	64.1766943500332	29.9228184837064	605105
501	17	13	SweFuture	5 years	7 years	5246.41458727111	26.578311041001	12352.8325152051	64.1797572608162	29.9233429345612	683174
502	18	13	SweFuture	5 years	7 years	5706.34029222888	26.5772981600597	13156.2631269712	64.1758332831196	29.9227000497831	589597
503	19	13	SweFuture	3 years	10 years	6316.26517026681	26.5776537302763	14539.2522872628	64.1772443063978	29.9229662671437	647157
504	20	13	SweFuture	3 years	10 years	6474.12235792315	26.5788170402312	14811.4855987959	64.1817866043635	29.9237336285516	764127
505	21	13	SweFuture	3 years	10 years	6290.51086116453	26.5773940070224	14488.7608124281	64.1761436264475	29.9227446437257	622111
506	22	13	SweFuture	7 years	10 years	4932.61808225329	26.5769336296192	11210.0599667996	64.1734915637398	29.9223547387347	551285
507	23	13	SweFuture	7 years	10 years	4480.63770784868	26.5775260151508	10311.553607936	64.1755732842576	29.9226958360672	614095
508	24	13	SweFuture	7 years	10 years	5200.41251489006	26.576885752837	11539.0404692447	64.1731522334403	29.9223204339769	547507
509	25	13	SweFuture	5 years	10 years	5398.62793308926	26.5772966256144	12310.0242809828	64.1755160711308	29.9226561393446	588812
510	26	13	SweFuture	5 years	10 years	5117.07542874012	26.5781628596868	11790.4429692297	64.1786330786435	29.9231863658252	670235
511	27	13	SweFuture	5 years	10 years	5564.70741668664	26.5772260919516	12539.9809288093	64.1752768284852	29.9226205455026	576895
512	28	13	primary HPV only	3 years	7 years	6579.80277480465	26.5792291380441	15101.4473504535	64.183770733988	29.9239247881163	736369
513	29	13	primary HPV only	3 years	7 years	5610.2535261286	26.5777750920314	13662.2289419294	64.1784105171476	29.9231572469125	579917
514	30	13	primary HPV only	3 years	7 years	4860.21197180253	26.5748298512461	12462.9498788788	64.1672389649184	29.9213473947969	465524
515	31	13	primary HPV only	7 years	7 years	4146.64641696403	26.5775617347303	9799.27143867436	64.17638135403	29.9226629073569	537508
516	32	13	primary HPV only	7 years	7 years	3531.99724615781	26.5763361406435	8765.74179081789	64.171576599756	29.9219722441445	424010
517	33	13	primary HPV only	7 years	7 years	3155.77573272831	26.5739039363722	8310.29099004988	64.1625391139163	29.9205375272726	345992
518	34	13	primary HPV only	5 years	7 years	4861.29223748066	26.5784766989459	11169.1367298473	64.1801912942086	29.923386054485	604159
519	35	13	primary HPV only	5 years	7 years	4232.55016276346	26.5771648534121	10535.716902509	64.1757936174904	29.9226726003631	487097
520	36	13	primary HPV only	5 years	7 years	3683.77798446252	26.5743729101121	9510.62056594564	64.1649065530091	29.9209640646783	388507
521	37	13	primary HPV only	3 years	10 years	6428.2658724094	26.579112411557	14444.3638185981	64.1828832319198	29.9238047516597	722033
522	38	13	primary HPV only	3 years	10 years	5447.179813376	26.5777052876102	12945.5162263822	64.1778643974841	29.9230823235349	564901
523	39	13	primary HPV only	3 years	10 years	4691.51626538944	26.5747250921622	11715.5893392134	64.1664350033562	29.9212376655604	449951
524	40	13	primary HPV only	7 years	10 years	4010.88600708511	26.5773826793538	9205.06590439902	64.1748822486895	29.9224687217129	523767
525	41	13	primary HPV only	7 years	10 years	3464.96183292268	26.5762737978033	8513.87135057348	64.171156083403	29.9219142469647	418593
526	42	13	primary HPV only	7 years	10 years	3002.96965165883	26.5738372819869	7636.57380479803	64.1620072186192	29.9204694984143	331863
527	43	13	primary HPV only	5 years	10 years	4826.62610110208	26.5784014036137	11082.9717727377	64.1796932871813	29.9232964395181	601761
528	44	13	primary HPV only	5 years	10 years	4097.36054284127	26.5770002133952	9941.88501661014	64.1745001038807	29.922498685953	473588
529	45	13	primary HPV only	5 years	10 years	3647.60703274858	26.5743204931717	9409.49635890357	64.1645891609622	29.9209139344999	386212
530	46	13	SweFuture	3 years	7 years	6909.6525301272	26.5781893559555	16295.9239482594	64.1797656075565	29.9233669959049	947836
531	47	13	SweFuture	3 years	7 years	7436.88287750823	26.5795016902023	17172.193306653	64.1847738563672	29.9241590724217	1221766
532	48	13	SweFuture	3 years	7 years	6768.42844850678	26.5778588246561	16026.7907518475	64.1784268452046	29.9231521372776	865217
533	49	13	SweFuture	7 years	7 years	5222.29447503394	26.5772933804559	11975.2020873608	64.1753138515136	29.9226534226549	728887
534	50	13	SweFuture	7 years	7 years	5006.39254875202	26.5779808614597	11562.251706057	64.1781091413894	29.9230103836664	887307
535	51	13	SweFuture	7 years	7 years	5540.25638206992	26.5772489377944	12780.6745356453	64.1751305297474	29.9226348777693	710640
536	52	13	SweFuture	5 years	7 years	5870.34251213209	26.5778681114118	13847.5004175441	64.1785648052224	29.9231540957776	827727
537	53	13	SweFuture	5 years	7 years	5795.05802848184	26.5788652767097	13491.8259381793	64.1820516531097	29.9236809639131	1013406
538	54	13	SweFuture	5 years	7 years	5925.5952087934	26.5775904200637	13744.553300373	64.1769883138818	29.9229245455542	763542
539	55	13	SweFuture	3 years	10 years	6763.12728670063	26.5781556950997	15657.8613149131	64.1795934638841	29.9233303838752	924495
540	56	13	SweFuture	3 years	10 years	7305.30465218331	26.5794803919661	16607.5220198201	64.1847124290593	29.9241380710752	1200625
541	57	13	SweFuture	3 years	10 years	6616.48358590701	26.577835792404	15362.4183325633	64.1783423039819	29.9231303020128	841119
542	58	13	SweFuture	7 years	10 years	5176.92998996748	26.5771616725633	11848.658200342	64.1742956415914	29.922517417579	720773
543	59	13	SweFuture	7 years	10 years	4913.7988255065	26.5777987785455	11177.6560273002	64.1766984370673	29.9228127344043	871127
544	60	13	SweFuture	7 years	10 years	5479.68208638088	26.5772222799461	12557.346500645	64.1750611933032	29.9226185429107	702294
545	61	13	SweFuture	5 years	10 years	5718.82813991338	26.5777435686745	13153.689202412	64.1775903977535	29.9230268194294	801901
546	62	13	SweFuture	5 years	10 years	5667.72258986291	26.5787839178606	12939.6000516805	64.1814548197728	29.9236099333558	992594
547	63	13	SweFuture	5 years	10 years	5775.85597303887	26.5775678554383	13093.8588725887	64.1768626587192	29.9229159697595	739850
548	64	13	primary HPV only	3 years	7 years	7744.07493481019	26.579992492473	17329.2532602725	64.1864594995478	29.9244028406416	1309422
549	65	13	primary HPV only	3 years	7 years	6417.14265118297	26.5787517204816	15337.4579603395	64.1822199930218	29.923782649388	1025763
550	66	13	primary HPV only	3 years	7 years	5428.74779005168	26.5760776586141	13744.7911110511	64.1722232013152	29.9223143712201	818307
551	67	13	primary HPV only	7 years	7 years	4769.3604767165	26.5779931124069	10952.6798362583	64.1779087887832	29.9229910192709	877313
552	68	13	primary HPV only	7 years	7 years	3975.73861660263	26.5772230316138	9705.34676572762	64.1753779187527	29.9226501246432	693003
553	69	13	primary HPV only	7 years	7 years	3456.6403592546	26.5748530616342	8997.78010032097	64.1664458428356	29.9213078627108	562161
554	70	13	primary HPV only	5 years	7 years	5688.82384783877	26.5790704495463	12848.4027551275	64.1825513239751	29.923785998182	1026190
555	71	13	primary HPV only	5 years	7 years	4773.45640878041	26.5781937104222	11657.5560207002	64.1798326268523	29.923364747434	819102
556	72	13	primary HPV only	5 years	7 years	4073.75704930906	26.575593213903	10432.5231775117	64.1699968602995	29.9219340402234	653204
557	73	13	primary HPV only	3 years	10 years	7620.4853734336	26.5799695357455	16805.3556312762	64.1864022349442	29.9243858493309	1289021
558	74	13	primary HPV only	3 years	10 years	6280.30611980987	26.5787068105919	14749.5979390593	64.1819122029407	29.9237379296754	1003519
559	75	13	primary HPV only	3 years	10 years	5280.21083998167	26.5760600459028	13099.8412390523	64.1721301600037	29.9223153773597	794582
560	76	13	primary HPV only	7 years	10 years	4639.85691377152	26.577896377959	10387.2106307263	64.1771899935638	29.922899040076	855271
561	77	13	primary HPV only	7 years	10 years	3893.93689563492	26.5770479037292	9380.69568981686	64.1739979961409	29.9224617805781	678793
562	78	13	primary HPV only	7 years	10 years	3297.39718097626	26.5748060856089	8297.92835594353	64.1661047914448	29.9212591664195	536683
563	79	13	primary HPV only	5 years	10 years	5629.40443885979	26.578917236501	12650.9010371303	64.1814802203728	29.9236183405769	1016641
564	80	13	primary HPV only	5 years	10 years	4638.93273631997	26.578087979544	11069.0148791487	64.1790633105395	29.92326911072	796470
565	81	13	primary HPV only	5 years	10 years	4020.12711277756	26.5754770982499	10258.3837317373	64.1691783416838	29.9218221425598	644900
566	82	13	SweFuture	3 years	7 years	6638.89259194018	26.5779461163617	15629.242602166	64.1786694248492	29.9231775487271	761272
567	83	13	SweFuture	3 years	7 years	6932.4509255253	26.5792503567045	16107.6608130881	64.1836368035506	29.9239985568581	932039
568	84	13	SweFuture	3 years	7 years	6571.46231045753	26.5776288374947	15505.317803338	64.1772890922846	29.9229504281825	715793
569	85	13	SweFuture	7 years	7 years	5072.92840047415	26.5772293064825	11606.7977469174	64.1751640518623	29.9226298807774	617902
570	86	13	SweFuture	7 years	7 years	4720.4972014833	26.5777907590346	10952.2388386883	64.1770653013764	29.9227969321406	716485
571	87	13	SweFuture	7 years	7 years	5417.44654851749	26.5771770601369	12419.990406944	64.1749750186889	29.9225980711212	615417
572	88	13	SweFuture	5 years	7 years	5679.11346539794	26.5775785228857	13367.6521750617	64.1772024014965	29.9228603656468	684157
573	89	13	SweFuture	5 years	7 years	5444.29417437483	26.5787943400877	12757.2080104001	64.1818196728737	29.9237133322239	799316
574	90	13	SweFuture	5 years	7 years	5788.06749543075	26.5774513192883	13374.5761976419	64.1763439450349	29.9228312860768	651554
575	91	13	SweFuture	3 years	10 years	6494.56826247782	26.5778495319899	15002.3128990089	64.1780512980776	29.9230659933407	744084
576	92	13	SweFuture	3 years	10 years	6803.63332147438	26.5791629757899	15557.890408564	64.1830865372759	29.9239104173551	916493
577	93	13	SweFuture	3 years	10 years	6422.84157028766	26.5775498999858	14856.1263112431	64.1768093870073	29.9228691328635	697964
578	94	13	SweFuture	7 years	10 years	5017.22077106204	26.5771118160116	11418.9484609046	64.174220595092	29.9225021229256	610971
579	95	13	SweFuture	7 years	10 years	4638.37825260918	26.5776355960219	10618.7858513585	64.1759137934655	29.9226392653851	705900
580	96	13	SweFuture	7 years	10 years	5371.12266253398	26.5771438686144	12265.2759801398	64.1748639260094	29.9225713743586	610949
581	97	13	SweFuture	5 years	10 years	5527.94151032259	26.577383066054	12678.245704257	64.1756906046163	29.9226485900428	664465
582	98	13	SweFuture	5 years	10 years	5317.5962167953	26.5786810106627	12208.9406435864	64.1809621493112	29.9235927744974	783844
583	99	13	SweFuture	5 years	10 years	5642.92544825131	26.5774097205546	12744.1761413214	64.1760451332516	29.922788548629	635073
584	100	13	primary HPV only	3 years	7 years	7021.41065903236	26.5796534577282	15936.7936229162	64.1852263398491	29.9242170907202	933919
585	101	13	primary HPV only	3 years	7 years	5910.6521978709	26.5783628398739	14280.208799548	64.1806124224542	29.9235093149775	734563
586	102	13	primary HPV only	3 years	7 years	5072.27691670593	26.5754676188388	12934.2686784267	64.169745066923	29.9218426577329	586722
587	103	13	primary HPV only	7 years	7 years	4381.26562126798	26.5777759381903	10229.394606526	64.1772265512184	29.9228181162567	658934
588	104	13	primary HPV only	7 years	7 years	3693.47140766595	26.5768815749876	9110.19377179769	64.1739974538384	29.9223582419266	520693
589	105	13	primary HPV only	7 years	7 years	3268.23814379848	26.5742863855933	8569.77980827806	64.1639821788206	29.9208396848062	423054
590	106	13	primary HPV only	5 years	7 years	5180.27179032554	26.5787699676285	11853.9997356973	64.1814070537693	29.9235054720027	754535
591	107	13	primary HPV only	5 years	7 years	4426.84522756699	26.577821578002	10931.8579180791	64.1784539077456	29.9231111121478	603745
592	108	13	primary HPV only	5 years	7 years	3815.76221258334	26.5750931338432	9790.31138355381	64.1681655655666	29.9215771751886	480832
593	109	13	primary HPV only	3 years	10 years	6899.40892563169	26.5795655982969	15422.857102291	64.1846793158247	29.9241253576941	919116
594	110	13	primary HPV only	3 years	10 years	5774.50717130572	26.5782808478993	13695.0363489434	64.1800535413791	29.9234241407614	718059
595	111	13	primary HPV only	3 years	10 years	4925.38470952949	26.5753774446686	12298.2073489335	64.1691111742249	29.9217503323218	569063
596	112	13	primary HPV only	7 years	10 years	4249.54100724622	26.5776487269544	9650.31469188688	64.1762341730859	29.9226819405576	642522
597	113	13	primary HPV only	7 years	10 years	3619.39591090346	26.5767185799138	8823.31891188909	64.1727492902203	29.922179591494	511630
598	114	13	primary HPV only	7 years	10 years	3112.570600947	26.574221022892	7883.6546922069	64.1634736001806	29.9207691666873	404703
599	115	13	primary HPV only	5 years	10 years	5111.24277012741	26.578689625945	11601.5227853278	64.1808637277527	29.9234238245137	747170
600	116	13	primary HPV only	5 years	10 years	4292.84270417567	26.5777360285982	10341.9846101661	64.1777975438196	29.9230362858859	587796
601	117	13	primary HPV only	5 years	10 years	3782.34500160727	26.5749782159536	9716.10787067868	64.1673193349231	29.9214550810393	477255
606	1	14	Natural History	NA	NA	2070.50333316764	26.5290115563797	7012.06537935379	63.9209131862151	29.8775974093607	0
607	2	14	SweCurrent	5 years	NA	6374.07187684516	26.576577298756	14964.0566453264	64.1691364812673	29.9216613443992	494328
608	3	14	SweCurrent	5 years	NA	6310.37311290424	26.5766425060928	14882.7120294603	64.1700763358388	29.9217750945616	492907
609	4	14	SweCurrent	5 years	NA	6620.19513961539	26.5768044446407	15891.2750945109	64.1708600478387	29.9218830735572	513613
610	5	14	SweCurrent	7 years	NA	6330.08297023493	26.5765853107856	14891.0851846118	64.1695523703665	29.9216902498733	493478
611	6	14	SweCurrent	7 years	NA	6068.6147403424	26.5761110445562	13976.930604026	64.1662035483177	29.9211757767971	471446
612	7	14	SweCurrent	7 years	NA	6606.10001858842	26.5768339425625	15864.7480126201	64.1711408917582	29.9219198657268	513627
613	8	14	SweCurrent	5 years	NA	4707.36745016201	26.5731671967436	11655.9086939869	64.1547629644434	29.9189803416401	376750
614	9	14	SweCurrent	7 years	NA	4517.6082730096	26.572749419849	10836.4699627596	64.1514361171154	29.918534471687	357248
615	10	14	SweFuture	3 years	7 years	6533.28469302387	26.5775210726241	15420.2015696157	64.1765341041621	29.9226199915628	690795
616	11	14	SweFuture	3 years	7 years	6694.11493986895	26.5787106312582	15680.6971628716	64.1812997524544	29.9235301080062	807645
617	12	14	SweFuture	3 years	7 years	6509.571202588	26.5770978444716	15375.0962361223	64.1746596740619	29.9222205435424	664523
618	13	14	SweFuture	7 years	7 years	5048.03032763565	26.5767280111567	11609.4384794648	64.1724187790762	29.921951952088	578789
619	14	14	SweFuture	7 years	7 years	4621.71101483417	26.5771264959645	10830.6687878678	64.173501235627	29.9221830326661	642739
620	15	14	SweFuture	7 years	7 years	5411.66739252793	26.5766294755716	12439.4928803488	64.1719692338961	29.9218378196895	586651
621	16	14	SweFuture	5 years	7 years	5623.41358861199	26.5772802935207	13273.8934446144	64.1756472467934	29.9224498381033	631824
622	17	14	SweFuture	5 years	7 years	5313.80679408973	26.5780365022984	12567.4287651476	64.1782175018537	29.9229829032636	708813
623	18	14	SweFuture	5 years	7 years	5768.3567195569	26.5769577878742	13354.9598714587	64.1739579114834	29.9221536855321	615458
624	19	14	SweFuture	3 years	10 years	6382.16672147241	26.5773760245947	14766.2521687816	64.1754068981383	29.9224697124686	675508
625	20	14	SweFuture	3 years	10 years	6547.34440043998	26.5785658692224	15047.8464995049	64.1801885320365	29.9233794544841	792607
626	21	14	SweFuture	3 years	10 years	6357.96382587287	26.5769640343681	14718.5345304253	64.1735878923507	29.9220857209201	649129
627	22	14	SweFuture	7 years	10 years	4990.09671870273	26.5766315528393	11397.7563526035	64.1717166503791	29.921847027277	573417
628	23	14	SweFuture	7 years	10 years	4545.35643482837	26.5770704407744	10528.6020931809	64.1731527230176	29.9221264748444	635803
629	24	14	SweFuture	7 years	10 years	5263.73156101604	26.576482465361	11760.6625946059	64.1707753292418	29.9216843013065	569309
630	25	14	SweFuture	5 years	10 years	5456.24260820794	26.5770829924481	12506.0460248802	64.1740407424621	29.922227953189	613261
631	26	14	SweFuture	5 years	10 years	5184.85059419338	26.5778653294039	12007.4500215002	64.1768674092385	29.9227945408329	694950
632	27	14	SweFuture	5 years	10 years	5631.12981265666	26.5768601451534	12768.653204452	64.1731550964214	29.9220588972311	601701
633	28	14	primary HPV only	3 years	7 years	6642.9870922707	26.5792633242817	15305.1787458274	64.1835042553703	29.9239002143416	765192
634	29	14	primary HPV only	3 years	7 years	5675.18968094422	26.5778194203467	13864.024106281	64.1783002701118	29.9230672432662	611317
635	30	14	primary HPV only	3 years	7 years	4923.04915316502	26.5748927515833	12664.2331620116	64.1671623262181	29.9212305786455	496579
636	31	14	primary HPV only	7 years	7 years	4209.20457209968	26.5772805165125	10010.4775920959	64.1746261710292	29.9224116710321	556976
637	32	14	primary HPV only	7 years	7 years	3594.13101325858	26.5761823059354	8982.65510519103	64.1701661465024	29.9216697882998	446207
638	33	14	primary HPV only	7 years	7 years	3216.8711104772	26.5738115198544	8512.90889498893	64.1617310771933	29.9203038021414	368895
639	34	14	primary HPV only	5 years	7 years	4924.49671424295	26.5782573195514	11379.8930593106	64.1788585459445	29.9231251124257	625909
640	35	14	primary HPV only	5 years	7 years	4297.46327878613	26.5771856783969	10752.2806562065	64.1753174362678	29.9225959411904	512715
641	36	14	primary HPV only	5 years	7 years	3747.20645046096	26.5744355594748	9728.5073323133	64.1647701696955	29.9208988577499	413867
642	37	14	primary HPV only	3 years	10 years	6493.31620119868	26.5791082814305	14660.593403694	64.1822971773316	29.9237389115575	749803
643	38	14	primary HPV only	3 years	10 years	5515.03823888539	26.577708508418	13163.5527434674	64.1774404591136	29.9229549729167	595097
644	39	14	primary HPV only	3 years	10 years	4757.44938307133	26.574796194705	11938.1392551525	64.1663723613845	29.9211443533959	479498
645	40	14	primary HPV only	7 years	10 years	4071.7440801076	26.5771055238703	9411.27844876446	64.1731609175391	29.9222156310947	541624
646	41	14	primary HPV only	7 years	10 years	3524.71942163348	26.5761037917567	8715.82235760355	64.1696446914505	29.9215878910592	439659
647	42	14	primary HPV only	7 years	10 years	3068.17059910117	26.5737177174439	7864.64771757716	64.1609941617581	29.9202151619897	354170
648	43	14	primary HPV only	5 years	10 years	4888.69848294164	26.5781743552723	11289.2766596266	64.1782747366104	29.9230295699465	623743
649	44	14	primary HPV only	5 years	10 years	4162.3928032677	26.5770077165	10161.8302165221	64.1739115763366	29.9224032781219	497776
650	45	14	primary HPV only	5 years	10 years	3710.11809176107	26.5743448529425	9625.36661496613	64.1641390555424	29.9207972117447	410790
651	46	14	SweFuture	3 years	7 years	7001.40576307966	26.5780181142207	16589.9765633056	64.1784702862658	29.9229953322708	997077
652	47	14	SweFuture	3 years	7 years	7539.05953566732	26.5793891146169	17485.4575861558	64.1836431338659	29.9238915058738	1274389
653	48	14	SweFuture	3 years	7 years	6858.04858280296	26.5774877126119	16314.2525278852	64.1762547389696	29.9225524577045	911368
654	49	14	SweFuture	7 years	7 years	5293.44380890337	26.5771604195319	12215.574704487	64.1744050285762	29.9223150859251	763797
655	50	14	SweFuture	7 years	7 years	5090.50416541974	26.577815123406	11842.5528907489	64.1767189013134	29.9227929522232	923006
656	51	14	SweFuture	7 years	7 years	5616.09983916904	26.5768532977451	13034.1854922949	64.1727295582461	29.9220065383078	745727
657	52	14	SweFuture	5 years	7 years	5948.57523703108	26.5777076119578	14103.1637719977	64.1774007192716	29.9228006088194	869213
658	53	14	SweFuture	5 years	7 years	5877.17346534176	26.5789149087359	13761.4311549515	64.1817550272745	29.9236297009602	1055762
659	54	14	SweFuture	5 years	7 years	6004.32810207212	26.5772373876784	14002.2266603666	64.1748517393543	29.9223314554867	803340
660	55	14	SweFuture	3 years	10 years	6856.68979063566	26.5779745672796	15966.8468395283	64.1782107991282	29.9229586037641	971913
661	56	14	SweFuture	3 years	10 years	7409.00741349837	26.5793606719269	16932.4801348813	64.1835291162252	29.9238724458504	1251584
662	57	14	SweFuture	3 years	10 years	6709.45790386979	26.577438338515	15674.3651300312	64.1759309719539	29.9225081448466	885394
663	58	14	SweFuture	7 years	10 years	5246.8982998528	26.5769362285722	12084.5274597946	64.1726401524327	29.9220556278842	754816
664	59	14	SweFuture	7 years	10 years	4996.92422545303	26.577601741646	11459.1533755737	64.1750510424132	29.9225630265629	904307
665	60	14	SweFuture	7 years	10 years	5552.6007166213	26.5768273549659	12794.6391912519	64.1726795704823	29.9219872623931	735818
666	61	14	SweFuture	5 years	10 years	5795.94200615697	26.577577114053	13408.4198964989	64.1763864353682	29.922667039333	840540
667	62	14	SweFuture	5 years	10 years	5746.85613629095	26.5788520361293	13191.8791304712	64.181344208062	29.9235740211027	1032064
668	63	14	SweFuture	5 years	10 years	5856.17257949592	26.5771937079082	13360.2483849838	64.1746165099194	29.9223013341594	777140
669	64	14	primary HPV only	3 years	7 years	7836.91808054241	26.5799417475191	17623.8744555245	64.1858077379156	29.9242962321877	1358674
670	65	14	primary HPV only	3 years	7 years	6517.2435877898	26.5787962702778	15645.0994219542	64.1816037131522	29.9236825867569	1079258
671	66	14	primary HPV only	3 years	7 years	5529.11393454245	26.5761081217027	14057.399700377	64.1716821650175	29.9221406480691	872034
672	67	14	primary HPV only	7 years	7 years	4839.39638103468	26.5777551653007	11192.8427284072	64.1763623197869	29.9227408483307	909034
673	68	14	primary HPV only	7 years	7 years	4051.99082340696	26.5771477297741	9961.71526259259	64.1743737487797	29.9224785616195	727857
674	69	14	primary HPV only	7 years	7 years	3533.99795116954	26.5747268624207	9247.34068768684	64.165124531781	29.9209713085115	598329
675	70	14	primary HPV only	5 years	7 years	5762.66474448875	26.5790232577623	13104.0130337103	64.1819689942933	29.923681449614	1065044
676	71	14	primary HPV only	5 years	7 years	4857.86340142882	26.5782115971107	11930.7445665656	64.1792747030618	29.9232738953302	861806
677	72	14	primary HPV only	5 years	7 years	4160.50691420128	26.5755895770144	10714.4850657906	64.1694502451779	29.9217361803743	696647
678	73	14	primary HPV only	3 years	10 years	7712.44007048184	26.579910253631	17100.5317224371	64.1856809261127	29.92427039637	1336246
679	74	14	primary HPV only	3 years	10 years	6381.0204166012	26.57875571613	15063.5848843088	64.1814093985397	29.923648131949	1055248
680	75	14	primary HPV only	3 years	10 years	5380.6231988463	26.5760890334877	13414.5418396783	64.1716533333062	29.9221380722608	845708
681	76	14	primary HPV only	7 years	10 years	4709.52845657582	26.5776438708323	10632.0174157741	64.1754891298735	29.9226311164542	884165
682	77	14	primary HPV only	7 years	10 years	3967.21047514757	26.5769194851456	9622.33901313009	64.1725868707502	29.922222601893	711177
683	78	14	primary HPV only	7 years	10 years	3377.29223129443	26.5746643932582	8563.125102411	64.1646955589624	29.9209174745272	570748
684	79	14	primary HPV only	5 years	10 years	5699.70501060989	26.5788919494416	12886.6626341463	64.1810471046841	29.9235417573285	1054061
685	80	14	primary HPV only	5 years	10 years	4721.0562604449	26.5781016915775	11333.6494756147	64.1784823297512	29.9231666946002	836191
686	81	14	primary HPV only	5 years	10 years	4103.34117482858	26.5754381166245	10522.2703734437	64.1683812933973	29.9215723682421	686587
687	82	14	SweFuture	3 years	7 years	6709.84986807336	26.5777964611384	15863.0878346783	64.1775668159956	29.9227985280782	797535
688	83	14	SweFuture	3 years	7 years	7013.91042216412	26.5791185419694	16363.2325474054	64.1826454577108	29.9237507830356	970609
689	84	14	SweFuture	3 years	7 years	6642.15772073532	26.5773407107255	15734.0914281342	64.1756416102865	29.9224472961349	750541
690	85	14	SweFuture	7 years	7 years	5137.3052179412	26.5769477533393	11830.2450189102	64.1733879129681	29.9221155868056	644388
691	86	14	SweFuture	7 years	7 years	4797.29230396803	26.5774786097438	11214.8923148431	64.1751537105064	29.9224602281124	742631
692	87	14	SweFuture	7 years	7 years	5485.36389129028	26.5767292204624	12646.9271778317	64.1722876601838	29.9219457440637	642678
693	88	14	SweFuture	5 years	7 years	5745.85999177148	26.5774913753899	13590.5584093641	64.1764857964635	29.9225903081543	715829
694	89	14	SweFuture	5 years	7 years	5518.20482394777	26.5786261919961	12998.8168346283	64.1806467384824	29.9234549237847	831873
695	90	14	SweFuture	5 years	7 years	5854.96611283184	26.5771509254059	13590.0549138691	64.1746865580911	29.9223100809766	681891
696	91	14	SweFuture	3 years	10 years	6568.91865734954	26.5776699135866	15258.0660548405	64.1766754344782	29.9226676678781	778944
697	92	14	SweFuture	3 years	10 years	6887.57718454412	26.5789936128405	15831.5965927659	64.1817516056873	29.9236253830859	953960
698	93	14	SweFuture	3 years	10 years	6498.10033413132	26.5772165960475	15114.1927865678	64.1747485144586	29.9223246844396	731382
699	94	14	SweFuture	7 years	10 years	5077.4649549774	26.5768175869965	11618.0258496785	64.1723834853784	29.9219676678842	636821
700	95	14	SweFuture	7 years	10 years	4712.69722702543	26.577317326639	10871.2607607876	64.1739483126144	29.9222895901793	730679
701	96	14	SweFuture	7 years	10 years	5437.44516080409	26.576687832731	12484.5044335843	64.1721236068809	29.9219055829523	637427
702	97	14	SweFuture	5 years	10 years	5593.78117239173	26.5772434106063	12903.7240119201	64.1745000201354	29.9223025859441	693799
703	98	14	SweFuture	5 years	10 years	5390.30411664236	26.5785175300522	12442.2833451934	64.1798372223009	29.9233401424377	814653
704	99	14	SweFuture	5 years	10 years	5713.42863862385	26.5770642657832	12983.401906419	64.174033224287	29.9222140957819	663655
705	100	14	primary HPV only	3 years	7 years	7101.02183765332	26.5795151671427	16185.7816259762	64.184272578839	29.9240143608963	972573
706	101	14	primary HPV only	3 years	7 years	5991.10321520085	26.5783922754322	14531.6452732327	64.1802320732476	29.9233859633588	774919
707	102	14	primary HPV only	3 years	7 years	5152.97526387675	26.5753508283443	13190.030804948	64.1688777184517	29.9215169788323	626887
708	103	14	primary HPV only	7 years	7 years	4448.61937560282	26.5775656059389	10451.070603386	64.1758390264481	29.9226533309625	683724
709	104	14	primary HPV only	7 years	7 years	3757.31601001753	26.5767994972142	9325.625202552	64.1729977782399	29.9221356210756	546765
710	105	14	primary HPV only	7 years	7 years	3336.68337892824	26.5741606000829	8788.46313601134	64.16303465483	29.9205661800354	450754
711	106	14	primary HPV only	5 years	7 years	5245.92176325064	26.5788597412677	12070.400908329	64.1814102528169	29.9236109263846	783046
712	107	14	primary HPV only	5 years	7 years	4502.57007130086	26.5777358171791	11176.6193487335	64.1774573829376	29.9229478801258	636792
713	108	14	primary HPV only	5 years	7 years	3888.70397792029	26.5749812035722	10037.183200052	64.1671454089829	29.9212595130501	513121
714	109	14	primary HPV only	3 years	10 years	6981.56807835594	26.5793737113585	15690.0019958199	64.1832567968497	29.9238686051086	956370
715	110	14	primary HPV only	3 years	10 years	5855.86407270915	26.5782687358123	13953.8625147651	64.17933879752	29.9232476799066	757012
716	111	14	primary HPV only	3 years	10 years	5007.04703674869	26.5752149839956	12558.737098851	64.1678818749342	29.9213684512353	607394
717	112	14	primary HPV only	7 years	10 years	4317.51637315228	26.5774474304108	9881.92548797484	64.1748757110508	29.9225403354851	665321
718	113	14	primary HPV only	7 years	10 years	3682.29157068813	26.5766058024413	9035.38926795265	64.1715025647156	29.921928648765	535978
719	114	14	primary HPV only	7 years	10 years	3185.04618236858	26.5740591794305	8129.55306593064	64.1622693509924	29.9204693258929	430830
720	115	14	primary HPV only	5 years	10 years	5175.60910393522	26.5787627307291	11811.4490154701	64.1807590173651	29.9235138071377	774864
721	116	14	primary HPV only	5 years	10 years	4370.21708375165	26.5776133227872	10601.3403655636	64.1764841033827	29.9228250808577	618818
722	117	14	primary HPV only	5 years	10 years	3851.83605471758	26.5748777434131	9943.98789377891	64.1664152673408	29.9211502317791	508325
727	1	15	Natural History	NA	NA	1738.31950754103	26.5380482380658	6113.23311253112	63.9624302067025	29.8853576390677	0
728	2	15	SweCurrent	5 years	NA	6292.69386495286	26.5774449266858	14831.5561847818	64.1722562976495	29.9223040179343	482901
729	3	15	SweCurrent	5 years	NA	6231.22593052457	26.577513486923	14760.9306745067	64.1731455888231	29.9224338097593	481675
730	4	15	SweCurrent	5 years	NA	6537.49707900775	26.5776881455691	15750.6594766947	64.1740767950663	29.9225461524096	501920
731	5	15	SweCurrent	7 years	NA	6248.13367020335	26.5774486375855	14753.8635740157	64.1726239552268	29.9223259756692	482004
732	6	15	SweCurrent	7 years	NA	5986.05227543152	26.5771005985423	13834.8648316483	64.1702030428718	29.9219756066148	460565
733	7	15	SweCurrent	7 years	NA	6523.52443884941	26.5777275780015	15725.2039193592	64.1744581617263	29.922600569569	501841
734	8	15	SweCurrent	5 years	NA	4619.2355895158	26.5744586477849	11517.3260608406	64.1595613773326	29.9199957571722	364864
735	9	15	SweCurrent	7 years	NA	4428.0974455045	26.574032968689	10689.6044470245	64.1561780585175	29.9195149674733	345964
736	10	15	SweFuture	3 years	7 years	6458.63219056818	26.5785697038668	15305.5577333373	64.1803662535753	29.9234245334269	686388
737	11	15	SweFuture	3 years	7 years	6633.2099170916	26.5795739941882	15597.7054281942	64.1843164732107	29.9241709817848	808292
738	12	15	SweFuture	3 years	7 years	6429.50439091877	26.578290216963	15246.1661859618	64.1791927916607	29.9231788004172	659530
739	13	15	SweFuture	7 years	7 years	4970.83020292438	26.5777619092427	11486.0311526515	64.1761260419496	29.9227237515046	571642
740	14	15	SweFuture	7 years	7 years	4549.09567784273	26.5780339091374	10710.1032327123	64.1768659446641	29.9228608021607	636229
741	15	15	SweFuture	7 years	7 years	5327.62408303484	26.5778342429135	12301.2148136081	64.1765988181203	29.9228097591562	578663
742	16	15	SweFuture	5 years	7 years	5545.60061739354	26.5783318860801	13149.2857214972	64.1793902068659	29.9232260508347	624932
743	17	15	SweFuture	5 years	7 years	5248.43664441436	26.5788597259439	12476.3379578195	64.1809392987183	29.9235661704582	704912
744	18	15	SweFuture	5 years	7 years	5685.2570268093	26.5781005408313	13218.4712630926	64.1781981238539	29.923028889485	608889
745	19	15	SweFuture	3 years	10 years	6308.26480197723	26.5784189237355	14659.0543163831	64.1791958824027	29.9232681697408	671457
746	20	15	SweFuture	3 years	10 years	6486.96329521306	26.5794342303543	14970.3063434834	64.1832542142823	29.9240279962324	793576
747	21	15	SweFuture	3 years	10 years	6278.0833259667	26.578142314152	14593.9486341663	64.1780246236078	29.9230262860608	644509
748	22	15	SweFuture	7 years	10 years	4912.21673373756	26.5776754933827	11268.981803818	64.1755116158969	29.9226255229613	566340
749	23	15	SweFuture	7 years	10 years	4472.81125993407	26.5779475267381	10409.5040095601	64.1763106267485	29.9227678868351	629406
750	24	15	SweFuture	7 years	10 years	5181.26777486404	26.5776548890644	11627.2701639816	64.1751191000527	29.9226184111903	561954
751	25	15	SweFuture	5 years	10 years	5379.36525147534	26.5781478957833	12387.4483433834	64.1778950636492	29.9230153449423	607205
752	26	15	SweFuture	5 years	10 years	5120.74386864481	26.5786834292847	11925.2436906169	64.1795223842207	29.9233767274456	691014
753	27	15	SweFuture	5 years	10 years	5547.67497705219	26.5780021971557	12630.5229581095	64.1774047589107	29.9229298034753	594949
754	28	15	primary HPV only	3 years	7 years	6583.5822816312	26.5797760017452	15232.4092409724	64.1851512203184	29.9241634854679	763204
755	29	15	primary HPV only	3 years	7 years	5614.4817720125	26.5789886107503	13777.4601790018	64.1822913717626	29.9237922018394	614915
756	30	15	primary HPV only	3 years	7 years	4831.99590871727	26.5770384616707	12512.1594479945	64.174942733825	29.9225747559364	501610
757	31	15	primary HPV only	7 years	7 years	4117.07439998173	26.5782573394336	9865.98098236979	64.1782011135544	29.923079511279	546073
758	32	15	primary HPV only	7 years	7 years	3522.57262194268	26.5774532364868	8859.14221914217	64.1747065039071	29.9225562922266	443381
759	33	15	primary HPV only	7 years	7 years	3115.32367414751	26.5760003955312	8331.92643780436	64.1697207582599	29.9216624722884	369542
760	34	15	primary HPV only	5 years	7 years	4844.34220719692	26.5790735855584	11257.9364737447	64.1817801117679	29.9236603056724	618694
761	35	15	primary HPV only	5 years	7 years	4229.57184118732	26.5784284107733	10640.7644966049	64.1798865808414	29.9234333107666	512458
762	36	15	primary HPV only	5 years	7 years	3652.60059199845	26.5765352698831	9563.16413140129	64.1723315051963	29.9221752853029	415988
763	37	15	primary HPV only	3 years	10 years	6434.73564687585	26.579615007566	14594.0541906019	64.1838998485793	29.9239998284804	748128
764	38	15	primary HPV only	3 years	10 years	5455.33044748319	26.5788583421874	13083.8992723527	64.1813003602545	29.9236601116701	598933
765	39	15	primary HPV only	3 years	10 years	4666.46791060742	26.5769426854427	11785.1556948369	64.174180497924	29.9224908481076	484929
766	40	15	primary HPV only	7 years	10 years	3981.61485850749	26.5780787483893	9275.05623370231	64.1767092527822	29.9228804203412	531442
767	41	15	primary HPV only	7 years	10 years	3454.03093447971	26.5773510843142	8600.80667906677	64.1740291986917	29.9224433777034	437015
768	42	15	primary HPV only	7 years	10 years	2968.02453506581	26.5759250464554	7692.96461880617	64.1691370213691	29.9216032709181	354833
769	43	15	primary HPV only	5 years	10 years	4809.061436464	26.5789849865319	11169.1008368283	64.181172027061	29.9235618966768	616276
770	44	15	primary HPV only	5 years	10 years	4096.12274950735	26.5782313199672	10058.7437850778	64.1783257193052	29.92321384515	497947
771	45	15	primary HPV only	5 years	10 years	3616.06501037945	26.5764511018422	9462.56579439792	64.1717571512602	29.9220863075032	412857
772	46	15	SweFuture	3 years	7 years	6938.64181790623	26.5790317141635	16501.9036322363	64.1821096509507	29.9237128257141	1000165
773	47	15	SweFuture	3 years	7 years	7512.60437694923	26.5800751372848	17462.7468469084	64.1860243430322	29.9244331390579	1288772
774	48	15	SweFuture	3 years	7 years	6787.13136458886	26.5785987450928	16212.6287190271	64.1802507290691	29.9233991742619	910857
775	49	15	SweFuture	7 years	7 years	5226.37766100915	26.5781635518825	12114.4928903889	64.1780414163338	29.923070398796	761318
776	50	15	SweFuture	7 years	7 years	5039.83920232934	26.5784487244963	11766.0085150651	64.1788437156939	29.923269211116	923189
777	51	15	SweFuture	7 years	7 years	5537.00918486664	26.5779761276664	12907.4704399244	64.1768232408016	29.9228775195604	740101
778	52	15	SweFuture	5 years	7 years	5877.28020983327	26.5787032282571	13987.8398588185	64.1809308859424	29.9234584207364	867511
779	53	15	SweFuture	5 years	7 years	5833.29664011507	26.5796037540054	13702.0871697116	64.1841642564482	29.9241405435086	1060617
780	54	15	SweFuture	5 years	7 years	5928.64367756829	26.578346497714	13886.5481107611	64.1788898586945	29.9231945739669	799124
781	55	15	SweFuture	3 years	10 years	6794.85651013204	26.5789858339676	15883.5959135991	64.1818478744297	29.9236776651248	974877
782	56	15	SweFuture	3 years	10 years	7385.04647762733	26.5800280524225	16925.4136235762	64.1857785880294	29.9243960776689	1265952
783	57	15	SweFuture	3 years	10 years	6638.4180839851	26.5785413232036	15571.1305612656	64.1798780671163	29.9233488586629	884808
784	58	15	SweFuture	7 years	10 years	5178.05731735608	26.5779659303333	11971.0195421554	64.1764864358221	29.9228448150545	752053
785	59	15	SweFuture	7 years	10 years	4947.73972713052	26.5782262598401	11391.3467983479	64.1771105194864	29.9230308033839	905059
786	60	15	SweFuture	7 years	10 years	5474.53963700356	26.5779170017805	12670.0651430314	64.1765372449347	29.9228123824976	730839
787	61	15	SweFuture	5 years	10 years	5728.03043733247	26.5785724039695	13309.8606974269	64.1799351055497	29.9233394620633	840221
788	62	15	SweFuture	5 years	10 years	5706.14547843102	26.5795059471462	13149.1869922899	64.1834614847057	29.9240436455438	1038151
789	63	15	SweFuture	5 years	10 years	5780.20168380445	26.578316083428	13242.101706857	64.1787802863459	29.9231843348348	773452
790	64	15	primary HPV only	3 years	7 years	7804.4308432973	26.5802896405943	17608.2969895698	64.1867470991654	29.9245094126359	1367645
791	65	15	primary HPV only	3 years	7 years	6489.47660812006	26.579669154905	15623.9147403073	64.1846133661438	29.924163960092	1097973
792	66	15	primary HPV only	3 years	7 years	5466.06785763409	26.5779650268267	13960.8674676346	64.178451607708	29.923296864082	887758
793	67	15	primary HPV only	7 years	7 years	4754.56169456431	26.5785419313285	11068.0250436104	64.1793030621173	29.9232687040654	899878
794	68	15	primary HPV only	7 years	7 years	3997.3240240698	26.5781394452353	9873.61585351849	64.1778941230085	29.9231023412477	732118
795	69	15	primary HPV only	7 years	7 years	3457.4957427504	26.5765884117475	9122.76942935426	64.171836015982	29.9221496650167	604303
796	70	15	primary HPV only	5 years	7 years	5703.0912207421	26.5794462929196	13034.5121675816	64.1832352129099	29.9238936611282	1062948
797	71	15	primary HPV only	5 years	7 years	4810.23500652221	26.5792321941255	11860.7036402764	64.1829872996092	29.9239172799974	870402
798	72	15	primary HPV only	5 years	7 years	4089.02248193857	26.5774560809207	10596.6927733277	64.1762958173685	29.9229308427087	706400
799	73	15	primary HPV only	3 years	10 years	7681.65407149772	26.5802753057004	17094.7722553825	64.1867642534282	29.9245100124121	1345428
800	74	15	primary HPV only	3 years	10 years	6355.76407233793	26.5796011597658	15055.3986730467	64.184203947871	29.9241008785412	1074153
801	75	15	primary HPV only	3 years	10 years	5319.95922881188	26.5779353087395	13332.1903364433	64.178326060049	29.9232785677567	862187
802	76	15	primary HPV only	7 years	10 years	4626.50042172574	26.5784325709632	10514.3240603606	64.1784768075784	29.9231640973135	876231
803	77	15	primary HPV only	7 years	10 years	3914.92791367368	26.5779227904422	9550.54479960796	64.176172831425	29.9228643280399	716098
804	78	15	primary HPV only	7 years	10 years	3301.35125427655	26.5765408276437	8441.98003214029	64.171553715776	29.9221103433558	577262
805	79	15	primary HPV only	5 years	10 years	5639.68464295435	26.579303789082	12811.867711017	64.1822472290388	29.9237427645962	1051877
806	80	15	primary HPV only	5 years	10 years	4675.79615126011	26.5791129489312	11273.9763916639	64.1821229233869	29.9237943495112	846035
807	81	15	primary HPV only	5 years	10 years	4032.31915054115	26.5772975479676	10403.889607956	64.1752244418324	29.9227657084676	696273
808	82	15	SweFuture	3 years	7 years	6641.11660110005	26.5788502379132	15760.9110842908	64.1814152110367	29.9235958541998	797269
809	83	15	SweFuture	3 years	7 years	6971.76341902623	26.5798689678718	16314.4092652926	64.1853314071813	29.924336491614	977290
810	84	15	SweFuture	3 years	7 years	6570.56121986753	26.57841938912	15630.8476159961	64.1795139599196	29.9232787456459	748646
811	85	15	SweFuture	7 years	7 years	5066.73112746716	26.5779699941067	11726.6403192032	64.1770349482849	29.9229097734697	639525
812	86	15	SweFuture	7 years	7 years	4739.29180767017	26.5782335689202	11124.4672491124	64.1779437485896	29.9230409315973	740057
813	87	15	SweFuture	7 years	7 years	5402.4080039368	26.5779173285337	12508.1096119761	64.176797069331	29.9228719280638	636439
814	88	15	SweFuture	5 years	7 years	5672.36107509269	26.5785604544588	13476.3143127431	64.1803415011429	29.9234087139213	711975
815	89	15	SweFuture	5 years	7 years	5464.9361091625	26.5793490705286	12924.0979334193	64.1831328054835	29.9239984404815	831597
816	90	15	SweFuture	5 years	7 years	5777.69537434824	26.5782459598336	13469.5404714647	64.1786449454328	29.9231552464766	677438
817	91	15	SweFuture	3 years	10 years	6500.05615655502	26.5787438866373	15157.9646994069	64.1806951209406	29.9234918270783	778598
818	92	15	SweFuture	3 years	10 years	6845.82269916066	26.5797544441949	15785.7814910149	64.1845705024428	29.9242210042275	960520
819	93	15	SweFuture	3 years	10 years	6425.50261648204	26.578304573271	15007.1676592565	64.1787016752487	29.9231669299589	729434
820	94	15	SweFuture	7 years	10 years	5006.0748226117	26.5778462813278	11507.8040200602	64.1760631023383	29.9227625056325	632061
821	95	15	SweFuture	7 years	10 years	4656.53758460646	26.5780356696745	10790.6956316563	64.1764686923977	29.9228291009531	728215
822	96	15	SweFuture	7 years	10 years	5355.71342628172	26.5778474887773	12348.2680127401	64.1764025839668	29.922797045832	631638
823	97	15	SweFuture	5 years	10 years	5523.22571971173	26.5783170787145	12802.3910976909	64.178430694003	29.9231404997982	690589
824	98	15	SweFuture	5 years	10 years	5338.7598921292	26.5792503861337	12376.53500791	64.1823898841458	29.9238957780062	815078
825	99	15	SweFuture	5 years	10 years	5635.22467403259	26.5781761870308	12858.4935283152	64.178130080249	29.9230825905632	659144
826	100	15	primary HPV only	3 years	7 years	7049.6288550302	26.5801062762156	16131.9144261842	64.1863075419651	29.9244109348792	975327
827	101	15	primary HPV only	3 years	7 years	5946.75493315047	26.5794062238123	14472.1217117571	64.1837223993089	29.9240433769256	784187
828	102	15	primary HPV only	3 years	7 years	5072.65425080203	26.5773723279123	13056.1617364573	64.1761919219896	29.9227746572665	636707
829	103	15	primary HPV only	7 years	7 years	4359.038230359	26.5784864882688	10312.6505819858	64.1792012421599	29.9232973011089	673604
830	104	15	primary HPV only	7 years	7 years	3704.11215041532	26.5777222514599	9251.18167711674	64.1760021979589	29.9227293889071	547575
831	105	15	primary HPV only	7 years	7 years	3245.952380124	26.5762160322008	8635.89240650404	64.1705035882221	29.9218507401414	454199
832	106	15	primary HPV only	5 years	7 years	5176.56070728555	26.5794338358107	11978.5845100651	64.1832930292864	29.9239337853301	778111
833	107	15	primary HPV only	5 years	7 years	4445.07917867218	26.5789118639892	11083.7604554245	64.1818568005251	29.9237574542881	639771
834	108	15	primary HPV only	5 years	7 years	3801.64141481938	26.5769812425658	9882.90985681854	64.1744893012741	29.9224972119076	518426
835	109	15	primary HPV only	3 years	10 years	6930.81176738002	26.5799826403872	15640.8437618576	64.1854400309533	29.9242886423785	959121
836	110	15	primary HPV only	3 years	10 years	5814.72011291555	26.5793077027837	13913.9819891598	64.1830682925068	29.9239558795569	766387
837	111	15	primary HPV only	3 years	10 years	4930.09671295122	26.5772443556411	12445.1757675776	64.1752744512222	29.9226460417905	617661
838	112	15	primary HPV only	7 years	10 years	4228.82480204611	26.5783467133018	9746.09259140588	64.1780842148009	29.9231519547856	655974
839	113	15	primary HPV only	7 years	10 years	3629.96926492106	26.577526325976	8966.57456348561	64.1745070960068	29.9225149627309	537357
840	114	15	primary HPV only	7 years	10 years	3095.79540258848	26.5761298386427	7986.02501851016	64.1698879884898	29.9217758250979	434623
841	115	15	primary HPV only	5 years	10 years	5106.18917756009	26.5793391868886	11718.315706777	64.1826630362189	29.9238469433439	770091
842	116	15	primary HPV only	5 years	10 years	4314.03911080861	26.5788064326689	10517.3343547635	64.1810361263069	29.9236580879606	622831
843	117	15	primary HPV only	5 years	10 years	3767.74500360432	26.5768540946988	9805.58034604343	64.1736128548154	29.9223679142912	513927
848	1	16	Natural History	NA	NA	1721.85057897301	26.5391112585597	6307.14559585596	63.9641066084394	29.8860773564728	0
849	2	16	SweCurrent	5 years	NA	6301.26344508395	26.5771211018992	14968.90199834	64.1697375471715	29.9218929752465	490686
850	3	16	SweCurrent	5 years	NA	6238.50759216017	26.577160637997	14889.7637358973	64.1705467723632	29.9219740484605	489653
851	4	16	SweCurrent	5 years	NA	6547.33298459735	26.5773854010741	15891.9338893589	64.1717152727037	29.9221624519471	511676
852	5	16	SweCurrent	7 years	NA	6256.58168994814	26.5771135954368	14893.6656172561	64.1700034310508	29.9219013329849	489960
853	6	16	SweCurrent	7 years	NA	5997.08679748248	26.5766994668874	13986.5319883799	64.1671539811713	29.9214799643212	466848
854	7	16	SweCurrent	7 years	NA	6533.67712693606	26.5773826504742	15865.2515828958	64.1717873490345	29.9221643752345	511739
855	8	16	SweCurrent	5 years	NA	4627.61001482567	26.5743707247505	11643.8647556675	64.1581833604287	29.9198416344939	373571
856	9	16	SweCurrent	7 years	NA	4439.53333751537	26.5738697370057	10839.6856543565	64.1541784129189	29.9192926055014	352195
857	10	16	SweFuture	3 years	7 years	6491.70827600447	26.5784946892131	15500.2731166511	64.1793789946371	29.9233172806111	720396
858	11	16	SweFuture	3 years	7 years	6659.31104613316	26.5794674343585	15779.1415193551	64.1832441015949	29.9240265629707	839487
859	12	16	SweFuture	3 years	7 years	6462.59462714882	26.5781877467682	15442.7660518605	64.1780382086587	29.923052017506	692350
860	13	16	SweFuture	7 years	7 years	4997.92113588676	26.5776400104927	11663.2540333603	64.1750194141646	29.9225820144391	595156
861	14	16	SweFuture	7 years	7 years	4565.1136108757	26.5779828026867	10880.5916276762	64.1757646612246	29.9227439918288	658453
862	15	16	SweFuture	7 years	7 years	5348.20623262615	26.577739905442	12457.1298549185	64.1755818439644	29.9226611200314	601721
863	16	16	SweFuture	5 years	7 years	5574.85555420388	26.5782219610964	13322.1488792088	64.1785384455728	29.9231015586444	654936
864	17	16	SweFuture	5 years	7 years	5263.09803108533	26.578852557776	12619.2657154771	64.1804937943257	29.9235090481264	731121
865	18	16	SweFuture	5 years	7 years	5714.03591843985	26.5780351901425	13406.2350767907	64.1771882164982	29.9229478470716	635547
866	19	16	SweFuture	3 years	10 years	6338.37769214251	26.5783453086903	14837.884401704	64.1782250019505	29.9231584514185	701203
867	20	16	SweFuture	3 years	10 years	6510.42232410453	26.5793059077002	15136.8608614486	64.1820218735588	29.9238513962898	820782
868	21	16	SweFuture	3 years	10 years	6308.33981814981	26.5780419472226	14775.6732584125	64.1769046740484	29.9228993418633	673019
869	22	16	SweFuture	7 years	10 years	4939.68224439877	26.577482346404	11457.591508155	64.1738124358556	29.9224074655894	587802
870	23	16	SweFuture	7 years	10 years	4485.89771385204	26.577897002911	10566.0404398644	64.1752228501442	29.9226533886423	649538
871	24	16	SweFuture	7 years	10 years	5203.01795394207	26.577523268296	11794.7837096371	64.1737845664945	29.9224292075412	580740
872	25	16	SweFuture	5 years	10 years	5410.90708487169	26.5779616920635	12584.9030888309	64.1763946912982	29.9228242318136	632145
873	26	16	SweFuture	5 years	10 years	5135.33188447315	26.5786491603627	12070.3461934019	64.1789217677363	29.923291957588	713857
874	27	16	SweFuture	5 years	10 years	5576.62266735821	26.5779239581877	12819.0106954869	64.1763176807358	29.9228378695377	618409
875	28	16	primary HPV only	3 years	7 years	6607.70962286108	26.579630320902	15416.6890362103	64.1838227934022	29.924011507767	793061
876	29	16	primary HPV only	3 years	7 years	5643.81016128573	26.5790084092822	13961.7354695747	64.1818750750274	29.9238182336762	648176
877	30	16	primary HPV only	3 years	7 years	4860.46378295815	26.5771943474758	12692.6833978139	64.1749733185209	29.9226669596247	537919
878	31	16	primary HPV only	7 years	7 years	4134.55140926386	26.578109171383	10021.9679763197	64.1770365590813	29.9229069948294	570092
879	32	16	primary HPV only	7 years	7 years	3543.96297806213	26.5773520888305	9038.91216506163	64.1735167256324	29.9223821307986	466697
880	33	16	primary HPV only	7 years	7 years	3134.78338539874	26.5761227326819	8487.16440686405	64.1695981358303	29.9217339593969	396286
881	34	16	primary HPV only	5 years	7 years	4867.15143285227	26.5788361045116	11433.9231497915	64.1800820852153	29.9234260719848	642688
882	35	16	primary HPV only	5 years	7 years	4255.55956428641	26.5782307129404	10822.8598158981	64.1782003663278	29.923163114282	540355
883	36	16	primary HPV only	5 years	7 years	3672.39929024683	26.5767331115897	9728.27186485863	64.1724191717834	29.9222800146789	445317
884	37	16	primary HPV only	3 years	10 years	6453.64835095509	26.5794828981049	14746.8484755047	64.182721031944	29.9238533301894	773671
885	38	16	primary HPV only	3 years	10 years	5482.72666086839	26.5788408081754	13261.8622445224	64.1805925415894	29.9236357664582	627685
886	39	16	primary HPV only	3 years	10 years	4693.99636108585	26.5770459152852	11964.8706606066	64.1737870170818	29.9225175735038	516760
887	40	16	primary HPV only	7 years	10 years	3997.69048608538	26.5778913386495	9429.82743497432	64.1752240486709	29.9226673354506	551245
888	41	16	primary HPV only	7 years	10 years	3472.62586096358	26.5772581935078	8764.91798809986	64.1729113931034	29.9222910132289	458381
889	42	16	primary HPV only	7 years	10 years	2987.1321959874	26.5759807067201	7848.30844730445	64.1684921218225	29.9215836414106	377661
890	43	16	primary HPV only	5 years	10 years	4830.82505316478	26.578741110284	11342.0215765757	64.1794586829095	29.9233305852565	639588
891	44	16	primary HPV only	5 years	10 years	4121.04833125564	26.5780173516286	10239.6247763077	64.1764882778106	29.9229228231432	522223
892	45	16	primary HPV only	5 years	10 years	3630.41444318648	26.5766967810943	9592.36737349371	64.1723253491644	29.9222555174492	441876
893	46	16	SweFuture	3 years	7 years	7003.54610461561	26.5789556451555	16785.7360048	64.1811544249131	29.9236166248089	1058397
894	47	16	SweFuture	3 years	7 years	7555.79943959466	26.580039127729	17705.7068504284	64.1853360721589	29.9243452911734	1338303
895	48	16	SweFuture	3 years	7 years	6851.77699226452	26.5785170032798	16496.9625375853	64.1792765281877	29.9232935918316	969133
896	49	16	SweFuture	7 years	7 years	5267.37285804693	26.5780976015656	12336.6820609206	64.177226303316	29.9229534267372	800305
897	50	16	SweFuture	7 years	7 years	5062.43057293576	26.5785251889056	11970.7402446824	64.1784917564886	29.9232406451298	959399
898	51	16	SweFuture	7 years	7 years	5583.13771352448	26.5778697227749	13156.5568280482	64.1757400817353	29.9227535646738	781679
899	52	16	SweFuture	5 years	7 years	5928.12644960464	26.5787006975263	14235.9305331853	64.1805142289709	29.923447873979	917709
900	53	16	SweFuture	5 years	7 years	5862.25283571497	26.57968616146	13904.1041151011	64.1840579161413	29.9241799440759	1102538
901	54	16	SweFuture	5 years	7 years	5981.29891292023	26.578253947451	14148.8346406464	64.17783764953	29.9230792613867	846730
902	55	16	SweFuture	3 years	10 years	6858.6189910393	26.5789156829879	16162.6829535095	64.1809702216237	29.923593580347	1028729
903	56	16	SweFuture	3 years	10 years	7425.11672899826	26.5799751554121	17149.2626329262	64.1849912027617	29.9242884194632	1311800
904	57	16	SweFuture	3 years	10 years	6700.7993457208	26.5784748578076	15844.355510415	64.1790674932799	29.9232622426155	937858
905	58	16	SweFuture	7 years	10 years	5218.63241485264	26.5778797389249	12202.2933871538	64.1754901202889	29.9227119996433	789081
906	59	16	SweFuture	7 years	10 years	4963.34623824111	26.578289214512	11564.4905858458	64.1766072315523	29.9229836806573	935972
907	60	16	SweFuture	7 years	10 years	5518.49465941723	26.5778023333274	12912.0859920399	64.1754339061422	29.9226846190503	770334
908	61	16	SweFuture	5 years	10 years	5777.55323115722	26.5785281490208	13558.7610997309	64.1791665498281	29.9232759015655	884251
909	62	16	SweFuture	5 years	10 years	5733.97515681104	26.5795661456608	13349.4089526095	64.1832153688404	29.9240648632664	1075161
910	63	16	SweFuture	5 years	10 years	5831.49746714218	26.5781847052113	13498.0599153591	64.177454231782	29.9230172054822	815118
911	64	16	primary HPV only	3 years	7 years	7834.873937168	26.5801944269389	17832.9433627535	64.1857838589301	29.9243880128573	1409391
912	65	16	primary HPV only	3 years	7 years	6544.35791949383	26.5795126717513	15897.6066942069	64.1832276938618	29.9240063294794	1149557
913	66	16	primary HPV only	3 years	7 years	5532.34497828293	26.5778843694409	14252.2808575285	64.1773033539981	29.9231268518973	947196
914	67	16	primary HPV only	7 years	7 years	4772.95805531933	26.578350181798	11253.1552884128	64.1779525795248	29.9230027291714	933938
915	68	16	primary HPV only	7 years	7 years	4027.36702592425	26.5780811277917	10087.0021475414	64.177058080852	29.9229914425732	769441
916	69	16	primary HPV only	7 years	7 years	3490.21902833744	26.5765514102446	9321.16010744104	64.1709831504464	29.9219757564249	645417
917	70	16	primary HPV only	5 years	7 years	5724.93139285648	26.5794620965182	13231.1718303582	64.1827542149642	29.9239046571162	1097477
918	71	16	primary HPV only	5 years	7 years	4848.54926192121	26.5790723339019	12090.8832265922	64.1817228181673	29.9237031212475	914313
919	72	16	primary HPV only	5 years	7 years	4138.52022361463	26.5773887734912	10853.1436861568	64.1751945023144	29.9227385509486	753946
920	73	16	primary HPV only	3 years	10 years	7707.35439961198	26.5801405855519	17290.8367383473	64.1855446715333	29.9243333165683	1383284
921	74	16	primary HPV only	3 years	10 years	6407.32830836676	26.5794649791855	15311.7458766387	64.1830452016863	29.9239627396435	1121704
922	75	16	primary HPV only	3 years	10 years	5383.339789852	26.5778603853906	13605.8618348183	64.1772864295768	29.9231206342447	916865
923	76	16	primary HPV only	7 years	10 years	4641.9861824918	26.5781967452112	10688.5613357933	64.1767496425701	29.9228420154739	904054
924	77	16	primary HPV only	7 years	10 years	3939.95123352212	26.5778235862996	9746.03002940025	64.1749726249599	29.9227026228636	748635
925	78	16	primary HPV only	7 years	10 years	3332.73049675736	26.5764965166496	8638.32971251709	64.1706645615746	29.9219391643655	611641
926	79	16	primary HPV only	5 years	10 years	5661.8940450072	26.5792765100169	13020.7504654846	64.1814346066357	29.9237087016994	1084244
927	80	16	primary HPV only	5 years	10 years	4712.63671895263	26.5789194602817	11503.6877346373	64.1805668666365	29.9235410938479	884468
928	81	16	primary HPV only	5 years	10 years	4078.32294954734	26.577222032662	10647.7427695477	64.1740258409278	29.922573443926	741916
929	82	16	SweFuture	3 years	7 years	6685.488328847	26.5787135575195	15990.5088800487	64.1801040307565	29.9234294839141	837418
930	83	16	SweFuture	3 years	7 years	7000.46465578196	26.5797694962355	16512.9840637206	64.1841377753888	29.9241753010222	1011759
931	84	16	SweFuture	3 years	7 years	6614.20354900567	26.5783163822835	15858.6722964629	64.1782944630082	29.9231516756204	788307
932	85	16	SweFuture	7 years	7 years	5097.61916160964	26.5777964050448	11915.3771534315	64.1757381444162	29.9226897165099	667478
933	86	16	SweFuture	7 years	7 years	4747.09596945216	26.5782535526426	11274.6639914199	64.1771820903574	29.9229124114516	764754
934	87	16	SweFuture	7 years	7 years	5432.96915540192	26.5778217723061	12700.7677235172	64.1757216087636	29.9227676702598	664167
935	88	16	SweFuture	5 years	7 years	5708.0348583402	26.5783632489978	13675.0940737807	64.1789753622116	29.9231478287915	747292
936	89	16	SweFuture	5 years	7 years	5484.49737566439	26.5793146940793	13097.3595233552	64.1823704119712	29.9238885710179	861293
937	90	16	SweFuture	5 years	7 years	5812.89907025127	26.5781560688525	13681.5071326913	64.1774886855382	29.9230247244026	710026
938	91	16	SweFuture	3 years	10 years	6543.82089791645	26.5785811283912	15384.6579572595	64.1792248797498	29.9232886869111	814999
939	92	16	SweFuture	3 years	10 years	6873.24126290624	26.5796363809356	15978.7749936899	64.1832437445665	29.9240354894462	991557
940	93	16	SweFuture	3 years	10 years	6467.75385315046	26.5781932272212	15229.7537937379	64.1774714793543	29.9230218689235	764910
941	94	16	SweFuture	7 years	10 years	5036.03645412169	26.5776342061744	11703.7302210622	64.1744016601244	29.9225059770301	657788
942	95	16	SweFuture	7 years	10 years	4660.58302175904	26.5780288737598	10924.0432348723	64.1754833280907	29.9226777832957	749567
943	96	16	SweFuture	7 years	10 years	5383.75385585006	26.5777750932866	12527.2649101091	64.1755583930637	29.922716083743	658688
944	97	16	SweFuture	5 years	10 years	5558.67217294033	26.5780769313592	13009.6854686746	64.1766951778136	29.9228310737577	721071
945	98	16	SweFuture	5 years	10 years	5357.37622184526	26.5791669847305	12546.6403479434	64.181283201588	29.9237324912928	841212
946	99	16	SweFuture	5 years	10 years	5668.79869421378	26.5780670708801	13058.1804370643	64.1768657005875	29.922925956683	687708
947	100	16	primary HPV only	3 years	7 years	7074.79780067214	26.5799595986793	16334.435303613	64.1849006147843	29.9242540560712	1005713
948	101	16	primary HPV only	3 years	7 years	5980.48873182839	26.5794139748388	14678.5898382183	64.1831919349691	29.9240479847455	821061
949	102	16	primary HPV only	3 years	7 years	5116.44622659499	26.5774594397541	13285.1049519295	64.1758147959477	29.9228275446887	678574
950	103	16	primary HPV only	7 years	7 years	4375.37853422154	26.5782282348257	10486.1252314723	64.1774404581868	29.9229722568574	698896
951	104	16	primary HPV only	7 years	7 years	3722.0006320805	26.5777881723142	9422.21333231329	64.1756363172626	29.9227335013473	574929
952	105	16	primary HPV only	7 years	7 years	3271.77580633753	26.5762500050276	8806.39767651674	64.1700397881712	29.9218250334108	484277
953	106	16	primary HPV only	5 years	7 years	5197.2811604929	26.5792119068569	12166.4722820428	64.181632212977	29.9236885588563	803901
954	107	16	primary HPV only	5 years	7 years	4469.64561915019	26.5788947352517	11271.598704807	64.181119439701	29.9236691203138	672176
955	108	16	primary HPV only	5 years	7 years	3837.90896916565	26.5769949741767	10095.3085124051	64.1737212694032	29.9224563921321	552796
956	109	16	primary HPV only	3 years	10 years	6952.67291156666	26.579828454252	15821.5993457534	64.1840526102956	29.924116151324	986413
957	110	16	primary HPV only	3 years	10 years	5847.01219951362	26.5792986910191	14114.9525185251	64.1824490873529	29.9239327185119	799870
958	111	16	primary HPV only	3 years	10 years	4971.57624782335	26.5773374134119	12659.844806068	64.1750162997852	29.9227079691058	655406
959	112	16	primary HPV only	7 years	10 years	4241.33945818489	26.5780999888201	9900.49837740374	64.1764213659491	29.9228447967209	676906
960	113	16	primary HPV only	7 years	10 years	3643.72655625563	26.5775803655602	9119.68159793595	64.1740687633951	29.9225114059324	561241
961	114	16	primary HPV only	7 years	10 years	3122.31203281684	26.5761073916289	8166.01332695325	64.1689261283915	29.9216789240264	459921
962	115	16	primary HPV only	5 years	10 years	5124.36858074802	26.5791096809942	11896.8113762137	64.1809768079423	29.9235909398991	793820
963	116	16	primary HPV only	5 years	10 years	4335.45415212633	26.5787607224296	10686.7151251912	64.1800789002285	29.9235310826917	651217
964	117	16	primary HPV only	5 years	10 years	3799.67519784618	26.5768689452209	9996.87504865046	64.1728412486373	29.9223253225871	547610
969	1	17	Natural History	NA	NA	1918.67903255259	26.5326340717852	6290.57028260283	63.9427582863948	29.8813049214282	0
970	2	17	SweCurrent	5 years	NA	6333.43654107263	26.5770806097335	14734.5319826998	64.1725764880988	29.922224064023	480669
971	3	17	SweCurrent	5 years	NA	6271.57093950447	26.5771333529018	14671.0334427544	64.1732562570424	29.9223113443634	479091
972	4	17	SweCurrent	5 years	NA	6582.18752870144	26.5772583571638	15682.9297246972	64.1738965769195	29.9224013511562	498280
973	5	17	SweCurrent	7 years	NA	6290.46035042343	26.577087351986	14673.5801845818	64.1728467945164	29.9222396058928	479719
974	6	17	SweCurrent	7 years	NA	6028.01438764763	26.5767423403435	13745.8705975659	64.1705141526499	29.921891606552	459928
975	7	17	SweCurrent	7 years	NA	6569.12067929858	26.5772683654395	15663.0981713617	64.174018898583	29.922416749261	498224
976	8	17	SweCurrent	5 years	NA	4681.6825053237	26.5737616166145	11488.6696425364	64.1583938420524	29.919741240679	365192
977	9	17	SweCurrent	7 years	NA	4486.65550919293	26.5734492053443	10632.760300643	64.1559384799353	29.9194010591065	347642
978	10	17	SweFuture	3 years	7 years	6487.57013866205	26.5778410376979	15218.6542842828	64.1784111585731	29.9230482471341	660457
979	11	17	SweFuture	3 years	7 years	6646.65096346625	26.5788750375889	15475.6056943969	64.1824752575199	29.9237255931398	777082
980	12	17	SweFuture	3 years	7 years	6461.89577804938	26.5775723991326	15166.0681808018	64.1772712015973	29.9228014019612	635566
981	13	17	SweFuture	7 years	7 years	4999.71388437363	26.5772173209864	11385.697502695	64.1752575655958	29.9225569768333	557281
982	14	17	SweFuture	7 years	7 years	4578.65077003414	26.577554057501	10616.0619429994	64.1762142901018	29.9226900073318	621584
983	15	17	SweFuture	7 years	7 years	5367.45789152835	26.5771959672078	12238.5790542705	64.1752559666464	29.922514263022	564579
984	16	17	SweFuture	5 years	7 years	5579.11875805176	26.5776436961265	13075.6371209512	64.1777237931947	29.9229284179912	605284
985	17	17	SweFuture	5 years	7 years	5269.24365018376	26.5782392074975	12362.7229279892	64.1796196731661	29.9231984405864	682363
986	18	17	SweFuture	5 years	7 years	5722.18163141432	26.5774421930824	13150.2944901849	64.1766284891398	29.9227202616113	590917
987	19	17	SweFuture	3 years	10 years	6333.80733024969	26.5777696259551	14545.0135747157	64.1778931550234	29.9229815257609	647639
988	20	17	SweFuture	3 years	10 years	6497.98573617624	26.578791369821	14826.0787168671	64.1818770177476	29.9236527586864	764384
989	21	17	SweFuture	3 years	10 years	6307.06491647545	26.577495092581	14487.3551104911	64.1767008748271	29.9227249931676	622717
990	22	17	SweFuture	7 years	10 years	4947.73593603246	26.5771333182042	11211.0974285143	64.1746123715437	29.9224707082893	553057
991	23	17	SweFuture	7 years	10 years	4503.3370899241	26.5774924395544	10318.0129197492	64.1757995384184	29.9226227266315	615881
992	24	17	SweFuture	7 years	10 years	5216.35821968545	26.5770720720059	11531.9583387434	64.1742520560061	29.9223823064621	550333
993	25	17	SweFuture	5 years	10 years	5413.20078183898	26.5775071826626	12308.9515885759	64.1766267875298	29.9227831387197	590148
994	26	17	SweFuture	5 years	10 years	5139.097834017	26.5781097644025	11793.1933797538	64.1786308536777	29.9230540758196	671156
995	27	17	SweFuture	5 years	10 years	5582.4104458329	26.5773780230372	12543.2376842968	64.1761531975438	29.9226637599742	579001
996	28	17	primary HPV only	3 years	7 years	6604.4930892016	26.5793316533181	15114.2215464154	64.1843378481757	29.9239688547815	738460
997	29	17	primary HPV only	3 years	7 years	5624.53261890078	26.5778791285434	13653.0010572105	64.1790931337985	29.9232380068768	578385
998	30	17	primary HPV only	3 years	7 years	4866.75443551462	26.5749749172359	12447.5155491955	64.1681397671313	29.9214366797736	462442
999	31	17	primary HPV only	7 years	7 years	4175.76068432524	26.5775970597603	9824.5443130431	64.176632342546	29.9227306348371	538705
1000	32	17	primary HPV only	7 years	7 years	3547.53896811799	26.5764727628016	8763.99674520743	64.1723450403675	29.9221538081173	422402
1001	33	17	primary HPV only	7 years	7 years	3164.52975357128	26.5739799475482	8298.95822274221	64.1632271009067	29.9205519069109	343818
1002	34	17	primary HPV only	5 years	7 years	4887.51225339073	26.5785576808435	11180.1079691997	64.1808876451039	29.9234559551798	606531
1003	35	17	primary HPV only	5 years	7 years	4247.11134146309	26.5772881489199	10533.5339900599	64.1764475330663	29.9227932080054	484766
1004	36	17	primary HPV only	5 years	7 years	3691.36830332375	26.5744807901396	9499.94203628034	64.1656151432307	29.9209956528278	385848
1005	37	17	primary HPV only	3 years	10 years	6452.73619568131	26.5792424076311	14451.3145185651	64.1836784897397	29.9238886019797	725376
1006	38	17	primary HPV only	3 years	10 years	5462.27124497101	26.5777954188863	12936.857805038	64.1784862171439	29.9231484733091	564623
1007	39	17	primary HPV only	3 years	10 years	4698.05009510836	26.5748936072338	11697.1721871418	64.1675347088648	29.921357972047	447906
1008	40	17	primary HPV only	7 years	10 years	4037.95159433078	26.5774430085864	9215.36691586913	64.1753474269534	29.9225567615411	525915
1009	41	17	primary HPV only	7 years	10 years	3480.84677322169	26.5763856621849	8513.54356525563	64.1717184358827	29.9220543346891	417461
1010	42	17	primary HPV only	7 years	10 years	3014.31505075177	26.5739194942844	7639.58416786166	64.1627692221821	29.9205052945751	331211
1011	43	17	primary HPV only	5 years	10 years	4855.7334586835	26.5784676051966	11112.0462085021	64.1802594900616	29.9233607675403	604612
1012	44	17	primary HPV only	5 years	10 years	4110.40639398328	26.5771568403261	9928.16136535363	64.17542708563	29.9226556269064	472307
1013	45	17	primary HPV only	5 years	10 years	3655.47512873887	26.5744245818748	9400.30729723295	64.1652526070894	29.9209333485956	383618
1014	46	17	SweFuture	3 years	7 years	6921.65208995971	26.5783072457126	16284.7976394963	64.1803568378807	29.9233660402405	942601
1015	47	17	SweFuture	3 years	7 years	7462.05152569464	26.579610529241	17179.530509465	64.1854070847923	29.9242217741363	1219693
1016	48	17	SweFuture	3 years	7 years	6778.22525766888	26.5779457707439	16005.7376738167	64.1788878701138	29.923116202869	858832
1017	49	17	SweFuture	7 years	7 years	5235.33911239254	26.5774461674241	11959.8164254242	64.1762042563297	29.9227246328054	727038
1018	50	17	SweFuture	7 years	7 years	5031.36735942766	26.5781747118381	11575.3252444724	64.1789428143504	29.9232036826945	887246
1019	51	17	SweFuture	7 years	7 years	5556.21851269073	26.5773497481573	12779.8899879398	64.1755952053711	29.9226158197879	708667
1020	52	17	SweFuture	5 years	7 years	5882.99323357811	26.5779278651306	13834.1807374873	64.1788349811004	29.9230969551748	823009
1021	53	17	SweFuture	5 years	7 years	5819.82319890017	26.5789942273289	13505.0068224682	64.1826889965422	29.9237864511595	1012565
1022	54	17	SweFuture	5 years	7 years	5938.01574861625	26.5777435994387	13728.6117301773	64.177872756466	29.9229564705396	761178
1023	55	17	SweFuture	3 years	10 years	6777.98262288534	26.5782572935166	15662.7618448184	64.1800726037085	29.9233255729419	920740
1024	56	17	SweFuture	3 years	10 years	7333.692905118	26.5795662952695	16633.9749241492	64.1851568466115	29.9241878945064	1199780
1025	57	17	SweFuture	3 years	10 years	6629.82936069828	26.5779062415566	15361.4704571645	64.1786745960461	29.9230906555689	836313
1026	58	17	SweFuture	7 years	10 years	5190.57469809934	26.5772901204834	11833.7226450664	64.1750007664026	29.922541301495	719667
1027	59	17	SweFuture	7 years	10 years	4940.59031989202	26.5779904194065	11201.783305053	64.1774999259725	29.9230027700053	872076
1028	60	17	SweFuture	7 years	10 years	5495.57109583435	26.5773122471119	12552.7229199892	64.1754337268679	29.9225842513479	700193
1029	61	17	SweFuture	5 years	10 years	5730.29764565335	26.5778164155029	13131.9029132691	64.1779859774645	29.9229821267432	798797
1030	62	17	SweFuture	5 years	10 years	5691.89388080544	26.57892929484	12947.8230252702	64.1822161560454	29.9237255198697	992667
1031	63	17	SweFuture	5 years	10 years	5789.51189395321	26.5776918437855	13080.2708144681	64.1775540263729	29.9229115402816	738963
1032	64	17	primary HPV only	3 years	7 years	7783.12207396634	26.5799844700535	17356.7866377463	64.1866073346433	29.9243433684622	1314604
1033	65	17	primary HPV only	3 years	7 years	6435.79543307609	26.5788792506234	15338.2160346003	64.1827473452022	29.9238477425434	1023667
1034	66	17	primary HPV only	3 years	7 years	5436.90283195566	26.5761334341036	13727.3043803838	64.1726466983281	29.9223230684504	812647
1035	67	17	primary HPV only	7 years	7 years	4805.33843650896	26.5780509250392	10978.1449531495	64.1783638933137	29.92307445502	881635
1036	68	17	primary HPV only	7 years	7 years	3990.09702603044	26.5774364839298	9688.7432441124	64.1764013847871	29.9228792335212	689334
1037	69	17	primary HPV only	7 years	7 years	3469.38502262639	26.5748928109069	8987.03245774455	64.1667972273231	29.9213308275527	558176
1038	70	17	primary HPV only	5 years	7 years	5724.89632662165	26.5791322536869	12876.1842390023	64.182959210171	29.9238271638832	1032123
1039	71	17	primary HPV only	5 years	7 years	4788.84392521972	26.5783427795078	11650.4017574175	64.1804626602391	29.9234552631716	815775
1040	72	17	primary HPV only	5 years	7 years	4084.76298478577	26.575620273115	10418.3989800698	64.1703270749913	29.9219437204259	648389
1041	73	17	primary HPV only	3 years	10 years	7661.222073044	26.5799681806764	16844.1966591465	64.1865942187802	29.924343999085	1295344
1042	74	17	primary HPV only	3 years	10 years	6300.00463197949	26.5788425050105	14755.4488271682	64.1825446352056	29.9238203739741	1002849
1043	75	17	primary HPV only	3 years	10 years	5289.27020833092	26.5761106824357	13084.6038111981	64.1725229628804	29.922320802125	790313
1044	76	17	primary HPV only	7 years	10 years	4677.85239180317	26.5779475883821	10423.8614414944	64.1775899869478	29.9229715885099	860459
1045	77	17	primary HPV only	7 years	10 years	3909.55961716158	26.5772541438612	9371.38859746594	64.1749665672221	29.9226713650157	676204
1046	78	17	primary HPV only	7 years	10 years	3312.51940926443	26.5748615337934	8299.10757991577	64.1666050799363	29.9213080564163	534742
1047	79	17	primary HPV only	5 years	10 years	5664.268055443	26.5790263120909	12666.4501171411	64.1822802774567	29.9237247109146	1022997
1048	80	17	primary HPV only	5 years	10 years	4653.80511223266	26.5782547172648	11056.9878179781	64.1798489938285	29.9233808287868	794290
1049	81	17	primary HPV only	5 years	10 years	4031.83540001317	26.575504213233	10243.2879495795	64.169556151049	29.9218323560051	640510
1050	82	17	SweFuture	3 years	7 years	6651.38206274894	26.5780726074177	15618.8458730187	64.1793279298799	29.9231506755445	760258
1051	83	17	SweFuture	3 years	7 years	6955.51529241885	26.5792672226102	16119.5855450154	64.1839295423563	29.9239219605978	931983
1052	84	17	SweFuture	3 years	7 years	6585.12286934974	26.577754443426	15493.7903838638	64.1780165496324	29.9229641966932	714458
1053	85	17	SweFuture	7 years	7 years	5084.75629492193	26.5773437694726	11590.4622400824	64.1757839850104	29.9226070779958	617988
1054	86	17	SweFuture	7 years	7 years	4747.72282865844	26.5778853650968	10975.8054829748	64.1778189437678	29.9228983325262	717156
1055	87	17	SweFuture	7 years	7 years	5438.1440544653	26.5772888504812	12434.8856546165	64.1755212118089	29.9226155455514	616588
1056	88	17	SweFuture	5 years	7 years	5692.20567714112	26.5777570185891	13363.0287395274	64.1780967050494	29.9229333109721	682907
1057	89	17	SweFuture	5 years	7 years	5467.74613196118	26.5788372373716	12772.7001837818	64.182184996173	29.9236825883377	799794
1058	90	17	SweFuture	5 years	7 years	5804.61944796391	26.5775773530667	13370.4774387143	64.1771029463878	29.9228445575928	651587
1059	91	17	SweFuture	3 years	10 years	6508.45204217082	26.5779977741012	14998.0097787577	64.1788514168781	29.9230785848331	744398
1060	92	17	SweFuture	3 years	10 years	6826.91302144637	26.5791824599658	15569.3692860728	64.1833752186021	29.9238374184399	917624
1061	93	17	SweFuture	3 years	10 years	6438.8737885389	26.5776833112984	14855.7431673116	64.1775589461226	29.9229039990397	698094
1062	94	17	SweFuture	7 years	10 years	5031.34430313147	26.5772208767538	11415.452505865	64.1747982683145	29.9224722490834	612092
1063	95	17	SweFuture	7 years	10 years	4665.91750736022	26.5777331214371	10642.8539183391	64.1766400749497	29.9227369977783	707565
1064	96	17	SweFuture	7 years	10 years	5390.40946255526	26.5772528805611	12270.6328218882	64.1753610935263	29.9225778784982	611828
1065	97	17	SweFuture	5 years	10 years	5538.94468488298	26.5775987761837	12657.9740486004	64.1768782347063	29.9227537851238	664473
1066	98	17	SweFuture	5 years	10 years	5341.27392626118	26.5787270517528	12219.5774286342	64.1813647710221	29.9235654802194	785518
1067	99	17	SweFuture	5 years	10 years	5660.77165446009	26.5775005042061	12745.0915362953	64.1765417842515	29.9227609809954	635934
1068	100	17	primary HPV only	3 years	7 years	7055.19189826076	26.5797125525768	15967.5403601835	64.1856148152052	29.9242093529455	940754
1069	101	17	primary HPV only	3 years	7 years	5928.56417256777	26.5784581704422	14282.8587573875	64.1811533670384	29.9235365378583	734030
1070	102	17	primary HPV only	3 years	7 years	5082.36196956791	26.5755373032821	12922.6579186792	64.1703304602599	29.9218664306017	584385
1071	103	17	primary HPV only	7 years	7 years	4412.10637763639	26.5779521768085	10250.074008	64.1780552169302	29.9230555635145	662088
1072	104	17	primary HPV only	7 years	7 years	3709.89735212805	26.576918582463	9106.22976867766	64.1742743098372	29.9223687839945	518474
1073	105	17	primary HPV only	7 years	7 years	3280.41176261239	26.5743447472384	8560.99122545223	64.1645165475532	29.9208675866573	420987
1074	106	17	primary HPV only	5 years	7 years	5212.94003765484	26.5789187394439	11871.5288778087	64.1822555840174	29.9236880526933	759056
1075	107	17	primary HPV only	5 years	7 years	4447.77751607535	26.5779098833151	10939.4191754917	64.1789958110562	29.9232097203669	602500
1076	108	17	primary HPV only	5 years	7 years	3830.57694909579	26.5750516941841	9798.53058478582	64.1680593284714	29.9214900934453	478509
1077	109	17	primary HPV only	3 years	10 years	6933.56907394484	26.5796230884394	15453.4020179201	64.1850252108938	29.9241166470222	926815
1078	110	17	primary HPV only	3 years	10 years	5791.28207083658	26.5783961404092	13688.242601006	64.1807684791509	29.9234786457956	718244
1079	111	17	primary HPV only	3 years	10 years	4934.83007667127	26.5754468267035	12279.4419921199	64.1696638144153	29.9217717949837	568030
1080	112	17	primary HPV only	7 years	10 years	4281.36952962926	26.5778290007235	9675.63956587562	64.1770918976	29.9229255196009	646494
1081	113	17	primary HPV only	7 years	10 years	3637.92531271879	26.5767488544608	8829.57384153839	64.1729375767652	29.9221818193885	510310
1082	114	17	primary HPV only	7 years	10 years	3126.49264267668	26.5742773974682	7883.30436898367	64.1640229035381	29.9208046329836	404197
1083	115	17	primary HPV only	5 years	10 years	5145.6087322013	26.5788571220838	11628.6369943699	64.1818724358547	29.9236402439172	752330
1084	116	17	primary HPV only	5 years	10 years	4314.83595431457	26.5778115903675	10352.5582559225	64.1782607397041	29.9231120115225	587657
1085	117	17	primary HPV only	5 years	10 years	3797.84998303605	26.5749489725294	9725.45390813906	64.1673328703247	29.921388437826	474935
1090	1	18	Natural History	NA	NA	1833.89542857575	26.5363722330749	6653.0352596526	63.9489259352193	29.8835592770239	0
1091	2	18	SweCurrent	5 years	NA	6345.86097604214	26.5772555918328	15006.5125575455	64.1707007933688	29.9220358351619	510191
1092	3	18	SweCurrent	5 years	NA	6283.30905864021	26.5772985381492	14928.2419345793	64.1715173268127	29.922143702296	509283
1093	4	18	SweCurrent	5 years	NA	6591.26071180072	26.5775264703233	15928.8421272612	64.1727378309182	29.9223090510927	530497
1094	5	18	SweCurrent	7 years	NA	6299.7867271799	26.577286270735	14921.5498093781	64.1712738327253	29.9220895571165	509339
1095	6	18	SweCurrent	7 years	NA	6042.10924079086	26.5768022656342	14030.0043521835	64.1679813817133	29.9215940648423	486352
1096	7	18	SweCurrent	7 years	NA	6576.49903045894	26.5775678674885	15897.1992630926	64.1731267466752	29.9223626810038	530490
1097	8	18	SweCurrent	5 years	NA	4664.15873597848	26.5743076291931	11660.4527315673	64.1582993416878	29.9199044242355	385987
1098	9	18	SweCurrent	7 years	NA	4476.95108046618	26.573829136111	10861.8536692167	64.1544458509516	29.9193825335381	365689
1099	10	18	SweFuture	3 years	7 years	6528.04775712989	26.5786436516857	15523.5245289852	64.1802421271162	29.9234161557997	733007
1100	11	18	SweFuture	3 years	7 years	6735.97205545109	26.5795517420571	15871.3872956329	64.1838967857522	29.9241332001809	869543
1101	12	18	SweFuture	3 years	7 years	6492.34269367495	26.5782867134717	15452.2008367083	64.1787999152773	29.923096627179	701050
1102	13	18	SweFuture	7 years	7 years	5034.22971798234	26.5777710788246	11686.8127759277	64.1757253845511	29.9226763332723	605275
1103	14	18	SweFuture	7 years	7 years	4638.12087289329	26.5779593453034	10961.7419451194	64.1761824266884	29.9228199123784	677780
1104	15	18	SweFuture	7 years	7 years	5383.77448010344	26.5777236006613	12480.1653818738	64.1756352375988	29.922617185526	609921
1105	16	18	SweFuture	5 years	7 years	5610.27626262018	26.5783307302616	13344.0637391174	64.1790347293999	29.9231616938719	663924
1106	17	18	SweFuture	5 years	7 years	5335.20669789537	26.57888897047	12702.8086556665	64.1809235279896	29.9235499204002	754784
1107	18	18	SweFuture	5 years	7 years	5745.32715721016	26.5781241187977	13414.3887238672	64.1779585407702	29.9230053356688	643744
1108	19	18	SweFuture	3 years	10 years	6375.81350019796	26.5785102527926	14862.7262225622	64.179216495827	29.9232749672913	715820
1109	20	18	SweFuture	3 years	10 years	6589.7441281595	26.5794192311319	15239.5604193241	64.1829029081154	29.9239996895819	852781
1110	21	18	SweFuture	3 years	10 years	6339.32724508941	26.5781548164011	14788.2100129201	64.1777713897845	29.9229561046297	683906
1111	22	18	SweFuture	7 years	10 years	4973.79724120159	26.5776648498411	11467.596203182	64.1749421309637	29.9225596778755	598611
1112	23	18	SweFuture	7 years	10 years	4557.97799847482	26.5778817869241	10642.1087811078	64.1756749338238	29.922731019434	669751
1113	24	18	SweFuture	7 years	10 years	5240.75066721495	26.5775543974335	11828.9099737197	64.174251319885	29.9224502508979	591136
1114	25	18	SweFuture	5 years	10 years	5443.88757167764	26.5781443568205	12584.9899778597	64.1775062416751	29.9229575623166	643588
1115	26	18	SweFuture	5 years	10 years	5209.45346300727	26.5787228221013	12161.3703966239	64.1796288149844	29.9233717760745	739291
1116	27	18	SweFuture	5 years	10 years	5608.86922206989	26.5780101699257	12829.2396870368	64.1770720815155	29.9228847111663	628057
1117	28	18	primary HPV only	3 years	7 years	6717.30781010811	26.5797329858265	15563.2196733567	64.1845025378852	29.9241669979663	839118
1118	29	18	primary HPV only	3 years	7 years	5716.62594604938	26.5791225463557	14052.0906428064	64.1824521688512	29.9238902555072	678650
1119	30	18	primary HPV only	3 years	7 years	4898.38044626148	26.5774394716929	12717.1749150891	64.1762152651998	29.9227896611941	555692
1120	31	18	primary HPV only	7 years	7 years	4228.33321374775	26.5780336520508	10142.6319470394	64.1768383821269	29.9228915004734	597471
1121	32	18	primary HPV only	7 years	7 years	3610.97745169935	26.5774303219652	9107.89875618754	64.1740942362724	29.9224776106919	487880
1122	33	18	primary HPV only	7 years	7 years	3170.29771919794	26.5763219471416	8508.75774539743	64.1706321348662	29.9218320812685	407041
1123	34	18	primary HPV only	5 years	7 years	4963.06606315429	26.578938276896	11555.2795749757	64.1808579295704	29.9235278044524	678609
1124	35	18	primary HPV only	5 years	7 years	4324.28009353539	26.5784443469717	10897.8738460784	64.1794135411324	29.9233602825153	564772
1125	36	18	primary HPV only	5 years	7 years	3713.0927670269	26.5769616381104	9759.8267120071	64.1738604830024	29.9224524495766	459167
1126	37	18	primary HPV only	3 years	10 years	6568.53574769118	26.579598242468	14920.2804742047	64.1834708243311	29.9240315447839	821920
1127	38	18	primary HPV only	3 years	10 years	5557.89313993321	26.578990222598	13360.8214247742	64.1814366522322	29.9237450680193	660553
1128	39	18	primary HPV only	3 years	10 years	4734.37517468267	26.577328030141	11999.5370957909	64.1753397804167	29.922683720881	536781
1129	40	18	primary HPV only	7 years	10 years	4093.91794164275	26.5778557589598	9559.65639502392	64.1753774686238	29.9227013596927	580953
1130	41	18	primary HPV only	7 years	10 years	3537.97364612012	26.5773150606574	8827.71156987567	64.1732867161033	29.9223410145919	480253
1131	42	18	primary HPV only	7 years	10 years	3026.31003286968	26.5762069065533	7887.65166291661	64.1697451449056	29.9217237870901	390755
1132	43	18	primary HPV only	5 years	10 years	4926.30600673148	26.578831445949	11463.4789260492	64.1800844802328	29.9233983100919	675608
1133	44	18	primary HPV only	5 years	10 years	4192.89289327802	26.578268579351	10328.3203409634	64.1780361878012	29.9231668164412	548568
1134	45	18	primary HPV only	5 years	10 years	3672.68062844547	26.5768902150877	9638.4716527965	64.1734189359436	29.9223752161388	455484
1135	46	18	SweFuture	3 years	7 years	7063.12031928006	26.5790798599697	16862.4375544555	64.1818160334688	29.9236954856512	1080614
1136	47	18	SweFuture	3 years	7 years	7698.8181944524	26.5801413698832	17926.9982149021	64.1859388390366	29.9244724859228	1398591
1137	48	18	SweFuture	3 years	7 years	6890.21480672545	26.5786055593889	16527.9852782127	64.1798436483078	29.9233103196939	981303
1138	49	18	SweFuture	7 years	7 years	5319.28758810551	26.5781711681184	12398.0825565455	64.1776211787272	29.9230042318284	815926
1139	50	18	SweFuture	7 years	7 years	5166.66714761672	26.5785942631987	12101.6372801927	64.1791555398268	29.923408196892	994111
1140	51	18	SweFuture	7 years	7 years	5616.46834416332	26.5779142357135	13156.6263464034	64.176108110881	29.9227299378989	789802
1141	52	18	SweFuture	5 years	7 years	5981.29361051865	26.5787589175105	14293.7271376113	64.1808616292245	29.9234957197888	933332
1142	53	18	SweFuture	5 years	7 years	5982.28721364395	26.5797097055118	14076.647602576	64.1843137467845	29.9242554505968	1146380
1143	54	18	SweFuture	5 years	7 years	6014.63663276819	26.5784259973888	14151.7480613006	64.1790040183569	29.9232145679174	856336
1144	55	18	SweFuture	3 years	10 years	6919.74767130424	26.5790399547278	16244.7504196841	64.1816338531562	29.9236678063208	1052669
1145	56	18	SweFuture	3 years	10 years	7572.59972305578	26.580091957746	17394.6752359323	64.185693290617	29.9244348443853	1373804
1146	57	18	SweFuture	3 years	10 years	6741.02641269388	26.5785784435319	15882.6111961919	64.1797473336847	29.9232996675435	952279
1147	58	18	SweFuture	7 years	10 years	5268.06100221013	26.5779686684708	12245.9587648476	64.1760466103302	29.9227764657352	804698
1148	59	18	SweFuture	7 years	10 years	5067.12113865377	26.5783993645083	11688.8055124951	64.1776135010735	29.9232041483982	972512
1149	60	18	SweFuture	7 years	10 years	5552.00237790829	26.5778626156318	12912.6044793847	64.1759021783082	29.9226820665636	779002
1150	61	18	SweFuture	5 years	10 years	5830.91821491899	26.5786058657476	13612.2885274052	64.1796490776627	29.9233379597533	902501
1151	62	18	SweFuture	5 years	10 years	5856.50445828649	26.5796154050305	13532.7124776447	64.1836800358128	29.9241624940863	1121536
1152	63	18	SweFuture	5 years	10 years	5868.35049710287	26.5783384850286	13521.4499262392	64.1784475629447	29.923124699676	827427
1153	64	18	primary HPV only	3 years	7 years	8038.42050066713	26.5802742156079	18144.5470902308	64.186356672215	29.9244875243344	1496753
1154	65	18	primary HPV only	3 years	7 years	6682.00237183351	26.5797232847961	16103.1689317492	64.1842267063503	29.9241903958386	1210113
1155	66	18	primary HPV only	3 years	7 years	5606.58089161362	26.5781642513971	14352.1868343683	64.178747307782	29.9233068168199	981705
1156	67	18	primary HPV only	7 years	7 years	4910.66915652789	26.5783478508621	11440.4916567965	64.1780170579982	29.9230853257121	980304
1157	68	18	primary HPV only	7 years	7 years	4132.95562122937	26.5782045581742	10231.3726521465	64.1778187226003	29.9231501007954	805681
1158	69	18	primary HPV only	7 years	7 years	3547.26678660542	26.5767623462868	9380.06392145918	64.1720933292444	29.9221457881477	665376
1159	70	18	primary HPV only	5 years	7 years	5888.40711991917	26.5794940821964	13476.2618576185	64.1830753803335	29.9239709413013	1161090
1160	71	18	primary HPV only	5 years	7 years	4967.05397426003	26.5791873721841	12249.2863730437	64.1823872271281	29.9238596627204	958094
1161	72	18	primary HPV only	5 years	7 years	4197.76713982863	26.5777000096274	10907.7972749127	64.1768576501349	29.9229854609253	779412
1162	73	18	primary HPV only	3 years	10 years	7917.82557437912	26.5802466810951	17640.5399215991	64.1862958228298	29.9244784384829	1472540
1163	74	18	primary HPV only	3 years	10 years	6550.59508208186	26.5796663485456	15546.1933135331	64.1839428765191	29.9241436580307	1184225
1164	75	18	primary HPV only	3 years	10 years	5461.85320746453	26.578127835327	13729.4924737647	64.1785998750861	29.923278173647	953347
1165	76	18	primary HPV only	7 years	10 years	4784.90756104099	26.5782334776368	10900.5246949669	64.1771338060355	29.9229783931684	954101
1166	77	18	primary HPV only	7 years	10 years	4043.54524901064	26.5779491332321	9875.53094174937	64.1757479777853	29.9228665782237	786117
1167	78	18	primary HPV only	7 years	10 years	3396.23195192755	26.5767007535652	8728.92335913356	64.1716904494396	29.9221030714766	635415
1168	79	18	primary HPV only	5 years	10 years	5821.49683233418	26.5793436481135	13241.2901930219	64.1820476875294	29.923805305039	1147896
1169	80	18	primary HPV only	5 years	10 years	4836.45886474804	26.5790187240627	11688.3991946119	64.1811153245421	29.9236704203709	931511
1170	81	18	primary HPV only	5 years	10 years	4138.80901800592	26.577519910264	10710.690402764	64.1755951045077	29.9227943992071	767443
1171	82	18	SweFuture	3 years	7 years	6729.69991038037	26.5789118055159	16027.8988623286	64.1812305182813	29.923584322875	854202
1172	83	18	SweFuture	3 years	7 years	7100.75152313783	26.5799220627937	16648.6362857028	64.1851398345573	29.9243283717725	1054647
1173	84	18	SweFuture	3 years	7 years	6647.0212667433	26.5784662007377	15875.7592803328	64.1793479063638	29.9232436452666	799147
1174	85	18	SweFuture	7 years	7 years	5141.97277785654	26.5779304626687	11955.64400276	64.1764017586999	29.9228272383877	680166
1175	86	18	SweFuture	7 years	7 years	4837.85985380379	26.578194258201	11395.1267547275	64.1773465407847	29.9229816936496	790963
1176	87	18	SweFuture	7 years	7 years	5468.66244275826	26.577855851108	12719.5033092531	64.1760982457838	29.9227619679399	673896
1177	88	18	SweFuture	5 years	7 years	5753.15443237375	26.5784590830445	13722.4265565255	64.1794565175016	29.9232208869593	759983
1178	89	18	SweFuture	5 years	7 years	5579.24208611725	26.57937719334	13227.7229221092	64.1828903268462	29.9240190524293	893454
1179	90	18	SweFuture	5 years	7 years	5845.44361766446	26.5782864493605	13683.0844796848	64.1785035645513	29.9231297378224	719417
1180	91	18	SweFuture	3 years	10 years	6588.61339327317	26.5788161253446	15421.2558982789	64.1805964889028	29.9234912500641	833366
1181	92	18	SweFuture	3 years	10 years	6976.63777843925	26.5798118237113	16126.039410594	64.1844220426512	29.9242238040077	1036190
1182	93	18	SweFuture	3 years	10 years	6501.99296649616	26.5783544167804	15248.3508442884	64.1785913063783	29.9231343978928	777459
1183	94	18	SweFuture	7 years	10 years	5079.53894132345	26.5777722083638	11739.4289882898	64.1751391079498	29.9226449037995	670800
1184	95	18	SweFuture	7 years	10 years	4749.65305764861	26.5779943927774	11033.1620344203	64.1758417667991	29.9227673758991	777170
1185	96	18	SweFuture	7 years	10 years	5420.724100641	26.5778068860603	12554.1600149801	64.1758929097896	29.9227174360832	668179
1186	97	18	SweFuture	5 years	10 years	5603.26968487135	26.5782163736917	13046.7139840998	64.1775323624534	29.9229527583634	735988
1187	98	18	SweFuture	5 years	10 years	5454.0887075175	26.5792570920862	12687.1348973289	64.1819786946818	29.923889517812	875004
1188	99	18	SweFuture	5 years	10 years	5705.99316021743	26.5781989797489	13087.9391301713	64.1778848050501	29.9230456241853	698924
1189	100	18	primary HPV only	3 years	7 years	7218.89114293447	26.5800828722998	16537.1670555505	64.1857795434374	29.924404805336	1068504
1190	101	18	primary HPV only	3 years	7 years	6080.05331409586	26.5795428602109	14815.6344719847	64.1838878989845	29.9241399444135	863827
1191	102	18	primary HPV only	3 years	7 years	5168.93610439001	26.5777674900082	13336.7912680126	64.177363899579	29.9230396101598	703960
1192	103	18	primary HPV only	7 years	7 years	4483.79417966282	26.5782934269224	10619.2360766007	64.1779640510312	29.9231238501665	734927
1193	104	18	primary HPV only	7 years	7 years	3805.35807912821	26.5779316309566	9527.47348025477	64.1765094232692	29.9229314191011	601726
1194	105	18	primary HPV only	7 years	7 years	3315.92018460778	26.5764577468967	8843.87689878896	64.1710263011859	29.92195294514	499506
1195	106	18	primary HPV only	5 years	7 years	5324.76201046106	26.5793126482519	12347.5471327713	64.1822239502033	29.9238776974614	850760
1196	107	18	primary HPV only	5 years	7 years	4563.65410646647	26.5789151881803	11392.9845426454	64.1813789067903	29.9237511365803	703815
1197	108	18	primary HPV only	5 years	7 years	3886.0636768574	26.577276508886	10141.7944360843	64.1751928385992	29.9226685863436	572092
1198	109	18	primary HPV only	3 years	10 years	7100.92690069193	26.5799493595376	16047.8089348693	64.184862919006	29.9242625142346	1050634
1199	110	18	primary HPV only	3 years	10 years	5949.57004193991	26.5794293082914	14264.0023210632	64.1831106535561	29.9240217727671	844322
1200	111	18	primary HPV only	3 years	10 years	5027.84656743147	26.5776369517325	12730.8679535395	64.1764407782992	29.9229068148637	682918
1201	112	18	primary HPV only	7 years	10 years	4354.50713162634	26.5781919957609	10058.1939608396	64.1771809225751	29.9230379496699	715035
1202	113	18	primary HPV only	7 years	10 years	3724.84046086183	26.5777277431573	9211.15575075748	64.1749403833087	29.9227058712083	589275
1203	114	18	primary HPV only	7 years	10 years	3168.85459691381	26.5763524907091	8209.769802318	64.1702469690029	29.9218507965112	477971
1204	115	18	primary HPV only	5 years	10 years	5250.01211325555	26.5792300744916	12069.521809278	64.181714484576	29.9237939086864	840893
1205	116	18	primary HPV only	5 years	10 years	4434.55048198243	26.5787961871018	10834.9510468704	64.1804630109445	29.9236386184905	684743
1206	117	18	primary HPV only	5 years	10 years	3848.43410941589	26.577154361059	10044.4519538795	64.1743631967694	29.9225430571962	566653
1211	1	19	Natural History	NA	NA	1877.26754156212	26.5343388974105	6551.34974289743	63.9457659001966	29.8821627631491	0
1212	2	19	SweCurrent	5 years	NA	6303.72157767082	26.5769092294836	14894.8507550275	64.1698277010538	29.9218383926063	477096
1213	3	19	SweCurrent	5 years	NA	6241.18057085594	26.5769778504557	14817.6248869088	64.1707547383053	29.9219556740141	476203
1214	4	19	SweCurrent	5 years	NA	6550.46365660689	26.5771541502283	15823.5467286873	64.171691485402	29.9220950401638	497031
1215	5	19	SweCurrent	7 years	NA	6260.21059053801	26.5768898730272	14827.19700741	64.1700031484454	29.9218314850752	476437
1216	6	19	SweCurrent	7 years	NA	6000.10540569531	26.5765112351434	13913.0579910799	64.1673327251957	29.9214484973715	454330
1217	7	19	SweCurrent	7 years	NA	6537.49616366867	26.5771419402256	15802.6957179571	64.1716597796233	29.9220842625013	497150
1218	8	19	SweCurrent	5 years	NA	4648.12255765239	26.5737323926709	11608.1854819548	64.1565089222054	29.9194784288244	364215
1219	9	19	SweCurrent	7 years	NA	4459.4730771939	26.5732883445781	10802.4503312233	64.1529258986709	29.9189937271044	343801
1220	10	19	SweFuture	3 years	7 years	6478.53937812885	26.57800870162	15384.1495400754	64.1780440823575	29.9230384782609	685399
1221	11	19	SweFuture	3 years	7 years	6622.54489038985	26.579012894553	15620.4664305643	64.1820050910857	29.9237324815122	792815
1222	12	19	SweFuture	3 years	7 years	6456.49391650457	26.5776240503389	15338.6960704807	64.1764060701529	29.9226809360277	661231
1223	13	19	SweFuture	7 years	7 years	4988.88833729763	26.5772745266537	11555.3340190402	64.174262476437	29.9224390384827	571225
1224	14	19	SweFuture	7 years	7 years	4543.20792185415	26.577655608418	10749.2235898759	64.1753579900403	29.9226231951031	627772
1225	15	19	SweFuture	7 years	7 years	5351.22514819721	26.5772076596102	12381.7428216882	64.1740378064371	29.9223365195967	579853
1226	16	19	SweFuture	5 years	7 years	5564.84023808095	26.5778021458628	13215.5195694957	64.1775050171599	29.9229036163756	625555
1227	17	19	SweFuture	5 years	7 years	5236.62725365828	26.5784369701333	12490.2593111931	64.1794259797947	29.923290329676	693825
1228	18	19	SweFuture	5 years	7 years	5711.96770478504	26.5774987292284	13314.7061661416	64.1756954480814	29.9226093459646	610034
1229	19	19	SweFuture	3 years	10 years	6324.86132782489	26.5778868040871	14717.5231172711	64.177083888526	29.9229209286626	667952
1230	20	19	SweFuture	3 years	10 years	6472.97464331515	26.5788867597347	14971.8288691686	64.1810367263693	29.9236120987726	775794
1231	21	19	SweFuture	3 years	10 years	6302.8928624781	26.5774967712802	14673.9255772357	64.1753944672033	29.922560291598	643679
1232	22	19	SweFuture	7 years	10 years	4932.55019657005	26.5771763905728	11356.1473689137	64.1735106750469	29.922335781631	565242
1233	23	19	SweFuture	7 years	10 years	4465.05620845063	26.5775871033325	10436.4820816208	64.1749299011365	29.9225508569287	619840
1234	24	19	SweFuture	7 years	10 years	5203.71205012017	26.5770099381454	11705.2629950899	64.172386756823	29.9221201394328	560853
1235	25	19	SweFuture	5 years	10 years	5399.40762104625	26.5775880287194	12463.7069147491	64.1757385355128	29.9226789795295	605229
1236	26	19	SweFuture	5 years	10 years	5106.63907097888	26.5782952553867	11927.438108521	64.1783354377616	29.9231525037103	678302
1237	27	19	SweFuture	5 years	10 years	5573.20639974974	26.5773862720198	12719.2857648376	64.1748356435663	29.9224982191632	594464
1238	28	19	primary HPV only	3 years	7 years	6551.06012438573	26.5793364292915	15219.3840319403	64.1832490187132	29.9238669870157	737845
1239	29	19	primary HPV only	3 years	7 years	5606.87347407041	26.5782325829549	13797.9041668416	64.1795234062689	29.9233482665942	597760
1240	30	19	primary HPV only	3 years	7 years	4867.68204230983	26.5755421738154	12621.615206712	64.169240157452	29.9216341691386	492718
1241	31	19	primary HPV only	7 years	7 years	4103.54076389748	26.5778080012372	9883.71746711464	64.1765568140699	29.922779101883	533932
1242	32	19	primary HPV only	7 years	7 years	3519.33453112444	26.5767132756674	8898.99761947617	64.171976160097	29.9220430571104	432960
1243	33	19	primary HPV only	7 years	7 years	3152.79997117028	26.5745552951328	8438.49038930388	64.1643793669104	29.9207680453358	365020
1244	34	19	primary HPV only	5 years	7 years	4817.50364718143	26.5786557029891	11250.9299282792	64.1799664561503	29.9233663599066	600689
1245	35	19	primary HPV only	5 years	7 years	4224.61297208786	26.5775486371933	10673.7960080801	64.1763448250694	29.9227780813045	500091
1246	36	19	primary HPV only	5 years	7 years	3686.82355671707	26.5751194609659	9669.12874670745	64.1670776143131	29.9213160754856	408861
1247	37	19	primary HPV only	3 years	10 years	6397.21854856438	26.5792005478043	14549.8120257802	64.182200024978	29.923734187729	720268
1248	38	19	primary HPV only	3 years	10 years	5445.06983935605	26.5780734562722	13093.3507313873	64.1782852127782	29.9231724686658	579239
1249	39	19	primary HPV only	3 years	10 years	4699.95369924462	26.5754425872481	11885.8748530085	64.1684365697275	29.9215493559903	473508
1250	40	19	primary HPV only	7 years	10 years	3965.84313137148	26.5775889441079	9284.51358197579	64.1747563150826	29.9225352109764	516917
1251	41	19	primary HPV only	7 years	10 years	3449.28197415914	26.5766374428363	8628.48461124609	64.1714902055948	29.9219643563029	425755
1252	42	19	primary HPV only	7 years	10 years	3003.15985108426	26.5744330174031	7789.96520421203	64.1634061627594	29.9206423148381	348078
1253	43	19	primary HPV only	5 years	10 years	4781.51862138263	26.5786039155953	11160.7946909669	64.1796478563777	29.9233189028778	598251
1254	44	19	primary HPV only	5 years	10 years	4088.08130472015	26.5773726131892	10080.1328445684	64.1749491799983	29.922585120822	483497
1255	45	19	primary HPV only	5 years	10 years	3646.71527593434	26.5750795638263	9546.653902479	64.1668896042495	29.9212767431411	405722
1256	46	19	SweFuture	3 years	7 years	6946.3558943681	26.5784387414852	16557.1490792707	64.1796952757697	29.9233160919492	995264
1257	47	19	SweFuture	3 years	7 years	7445.1083624391	26.5797329147755	17379.6922973029	64.1846712594098	29.9242061329857	1252614
1258	48	19	SweFuture	3 years	7 years	6811.38260936603	26.5779977629123	16300.3210496904	64.1778420799798	29.9230118272738	913449
1259	49	19	SweFuture	7 years	7 years	5236.02884929104	26.5776349365805	12171.1224142041	64.1759747530325	29.9226940782604	759319
1260	50	19	SweFuture	7 years	7 years	5002.00263804743	26.5782368891474	11751.2281365613	64.1780672723343	29.9231353814105	905949
1261	51	19	SweFuture	7 years	7 years	5565.08829127114	26.5773599865341	13015.3193409534	64.1743455466683	29.9224854604537	743808
1262	52	19	SweFuture	5 years	7 years	5891.74925866889	26.5781654712644	14061.4818813788	64.1789848783848	29.923146268789	867118
1263	53	19	SweFuture	5 years	7 years	5785.46346747024	26.5793224540039	13658.0060141601	64.183142006772	29.9239738758716	1037045
1264	54	19	SweFuture	5 years	7 years	5953.83088839058	26.5777725390534	13981.7151727117	64.1766465965789	29.922831992479	802643
1265	55	19	SweFuture	3 years	10 years	6800.62350194098	26.578424481537	15929.6645769657	64.1797057746145	29.9233260593914	967901
1266	56	19	SweFuture	3 years	10 years	7313.77580961372	26.5796990118999	16821.9418675586	64.1845427928819	29.9241851182258	1228102
1267	57	19	SweFuture	3 years	10 years	6660.61315842261	26.5779848069821	15648.8927661076	64.1778496634402	29.9230235760414	884899
1268	58	19	SweFuture	7 years	10 years	5189.18622689584	26.5774392362749	12043.9428972689	64.1744262139199	29.9224706402245	749607
1269	59	19	SweFuture	7 years	10 years	4907.88919033634	26.5780337158428	11367.4854460744	64.1764631711387	29.9229242596517	885521
1270	60	19	SweFuture	7 years	10 years	5502.85899770235	26.5773174523724	12783.1366153261	64.1741544142315	29.9224545388384	733638
1271	61	19	SweFuture	5 years	10 years	5740.50936497111	26.578005715625	13376.768702327	64.1777629118718	29.9229905341731	836512
1272	62	19	SweFuture	5 years	10 years	5655.58016413173	26.5792466345281	13094.2893404933	64.1826460719455	29.9239145709618	1011945
1273	63	19	SweFuture	5 years	10 years	5804.35975785373	26.5777383822989	13332.5015333153	64.1765094301874	29.9228248569418	773785
1274	64	19	primary HPV only	3 years	7 years	7697.42358701319	26.5800939677097	17460.2927863078	64.1859189315645	29.9244046732544	1315469
1275	65	19	primary HPV only	3 years	7 years	6433.52088099174	26.5789725560031	15565.6413642536	64.1817077359637	29.9237291223664	1060602
1276	66	19	primary HPV only	3 years	7 years	5471.02111017226	26.5765586300421	14013.6238294582	64.1730013794128	29.9223877875166	867781
1277	67	19	primary HPV only	7 years	7 years	4705.20120460122	26.5781812926874	11032.2697296172	64.1779195507544	29.9230094391452	877541
1278	68	19	primary HPV only	7 years	7 years	3967.47727042216	26.577536585081	9872.26200850005	64.175579238926	29.9227091147369	712764
1279	69	19	primary HPV only	7 years	7 years	3469.92014755031	26.5752358197564	9184.91293110928	64.1667166365233	29.9212207483462	593594
1280	70	19	primary HPV only	5 years	7 years	5628.24423513485	26.5792895266118	12943.5289559895	64.1826319012227	29.923856399183	1027660
1281	71	19	primary HPV only	5 years	7 years	4772.38689457323	26.5784897029574	11842.3013680336	64.1800155700415	29.9233907488674	845506
1282	72	19	primary HPV only	5 years	7 years	4101.49649116577	26.5761023603767	10667.7006099461	64.1710916792087	29.9220486525641	691397
1283	73	19	primary HPV only	3 years	10 years	7569.12965649475	26.58007782847	16916.2411630515	64.1859513947279	29.9244009711559	1291132
1284	74	19	primary HPV only	3 years	10 years	6295.92931371048	26.5789328485715	14979.8503324433	64.1815489423035	29.9236964281353	1034762
1285	75	19	primary HPV only	3 years	10 years	5322.3016195645	26.5765301724523	13370.7889730097	64.1729029501497	29.9223780855097	839756
1286	76	19	primary HPV only	7 years	10 years	4574.08379807442	26.5780370998924	10466.4938546585	64.1767862296779	29.9228636015921	849936
1287	77	19	primary HPV only	7 years	10 years	3883.75287410108	26.5773212134798	9545.69419000186	64.1738309692893	29.9224730529342	694733
1288	78	19	primary HPV only	7 years	10 years	3311.04668022228	26.5751886802662	8492.36084602843	64.1664107041688	29.9211912305146	562641
1289	79	19	primary HPV only	5 years	10 years	5567.06640196021	26.5791470982204	12738.7624956249	64.1816203211622	29.9237123348037	1016160
1290	80	19	primary HPV only	5 years	10 years	4635.22598095539	26.5783633231435	11246.6323568635	64.1790934171937	29.9232642077739	818077
1291	81	19	primary HPV only	5 years	10 years	4044.64865828127	26.5759444289033	10478.0676540765	64.1699723184992	29.9218923189625	680905
1292	82	19	SweFuture	3 years	7 years	6655.19859436126	26.5782216941004	15824.7596150561	64.1788713907719	29.9231633134159	792968
1293	83	19	SweFuture	3 years	7 years	6931.89094990441	26.5794345124239	16277.742308383	64.1835006009852	29.9239976950811	952163
1294	84	19	SweFuture	3 years	7 years	6593.41578484589	26.5778600683696	15711.3307156071	64.1772514611907	29.9229378064751	748740
1295	85	19	SweFuture	7 years	7 years	5081.75559508307	26.5773559702553	11790.9138584185	64.1746137795052	29.9224659293475	637544
1296	86	19	SweFuture	7 years	7 years	4710.49846186997	26.5779263239518	11120.7601643416	64.1766508407532	29.922768323243	725792
1297	87	19	SweFuture	7 years	7 years	5427.79171583331	26.5773482516199	12600.9434611946	64.1744783594275	29.9225347948381	636648
1298	88	19	SweFuture	5 years	7 years	5688.68196977842	26.5778760206724	13541.5604330643	64.177714382078	29.9229038506824	710168
1299	89	19	SweFuture	5 years	7 years	5436.03419538893	26.5789846467124	12917.006703967	64.1817174434514	29.9237480004863	814085
1300	90	19	SweFuture	5 years	7 years	5800.64757864475	26.5776994918847	13554.9260624006	64.176438470447	29.9228194923728	677657
1301	91	19	SweFuture	3 years	10 years	6512.8860566898	26.5781127105758	15216.3630488704	64.178135916567	29.9230539302624	772332
1302	92	19	SweFuture	3 years	10 years	6804.08496809794	26.5793235931662	15742.5156304362	64.1827360653606	29.9238887929361	933599
1303	93	19	SweFuture	3 years	10 years	6446.95009225976	26.5777577773085	15081.6607457674	64.1765471075405	29.9228393148328	727338
1304	94	19	SweFuture	7 years	10 years	5023.00693173794	26.5772330557436	11591.8721935819	64.1736201864813	29.9223281324039	629208
1305	95	19	SweFuture	7 years	10 years	4624.67476661704	26.5777613779308	10768.2733510935	64.1754062177114	29.922596796099	712513
1306	96	19	SweFuture	7 years	10 years	5379.76943814557	26.5773092141836	12433.468801528	64.1743188570997	29.9224976589521	631552
1307	97	19	SweFuture	5 years	10 years	5538.31343076287	26.5776407411574	12866.2176849768	64.1758481024863	29.9226486680227	686520
1308	98	19	SweFuture	5 years	10 years	5306.77758127133	26.578892887076	12351.9213711137	64.1810855614586	29.9236655212066	795690
1309	99	19	SweFuture	5 years	10 years	5657.8403256738	26.5775993282407	12941.5707692677	64.1757152857989	29.9227124373468	657648
1310	100	19	primary HPV only	3 years	7 years	6984.02866862318	26.5797513365363	16055.6920159401	64.1847842037115	29.9241780945873	936776
1311	101	19	primary HPV only	3 years	7 years	5912.96217902747	26.5787472379254	14444.479303693	64.1812342710966	29.9236406713548	757665
1312	102	19	primary HPV only	3 years	7 years	5094.90731879008	26.5760525360668	13139.9342941029	64.1711953620923	29.9220432997382	621258
1313	103	19	primary HPV only	7 years	7 years	4330.30931132156	26.5780009115337	10312.2075891559	64.1772470468133	29.9229345313836	656134
1314	104	19	primary HPV only	7 years	7 years	3681.32224626443	26.5771429482069	9247.73033634334	64.1739669312056	29.9223404044249	532277
1315	105	19	primary HPV only	7 years	7 years	3273.82777472053	26.5748227486875	8719.82405018048	64.1653301217155	29.9209898454447	445517
1316	106	19	primary HPV only	5 years	7 years	5132.16011739898	26.5790347955786	11946.2295259152	64.1815591519313	29.9236774749698	751691
1317	107	19	primary HPV only	5 years	7 years	4422.11726979713	26.578157196936	11089.5755821758	64.1788286788573	29.9231982614068	621401
1318	108	19	primary HPV only	5 years	7 years	3832.93366287683	26.575574803977	9991.85376543763	64.1690530425018	29.921676967132	507095
1319	109	19	primary HPV only	3 years	10 years	6861.12869856832	26.5796378352393	15544.1221108011	64.1839994411398	29.9240603818622	918959
1320	110	19	primary HPV only	3 years	10 years	5777.51059517742	26.5786449171212	13870.824401784	64.180545268256	29.9235382108328	737857
1321	111	19	primary HPV only	3 years	10 years	4947.56578872604	26.5759571506887	12501.7366510465	64.1705568118438	29.9219498044354	600094
1322	112	19	primary HPV only	7 years	10 years	4195.55834754587	26.5778909830039	9722.11435220349	64.1763697873643	29.9228331013443	635858
1323	113	19	primary HPV only	7 years	10 years	3605.75010574822	26.5769723623799	8955.42671928717	64.1726412311135	29.9221620422398	520306
1324	114	19	primary HPV only	7 years	10 years	3121.18122755644	26.5747188990444	8059.33687346871	64.1645271259769	29.9208897511278	423385
1325	115	19	primary HPV only	5 years	10 years	5062.03349169035	26.5789508546344	11692.3661406614	64.181011936653	29.9236062954178	742795
1326	116	19	primary HPV only	5 years	10 years	4287.09382043798	26.5780411546006	10500.3476772567	64.1779286323054	29.9230853885407	602024
1327	117	19	primary HPV only	5 years	10 years	3796.2866144056	26.5754740299774	9900.76136797365	64.1683446204792	29.9215769178908	502428
1332	1	2	Natural History	NA	NA	1619.04048949033	26.5405639830817	5616.18609316093	63.9787887335871	29.8878280070284	0
1333	2	2	SweCurrent	5 years	NA	6190.64554064557	26.5776193823323	14574.771804598	64.1737671944577	29.9224355447881	445574
1334	3	2	SweCurrent	5 years	NA	6128.25665926091	26.5776619848451	14501.526103301	64.1744879967194	29.9225130805916	444532
1335	4	2	SweCurrent	5 years	NA	6438.00393656351	26.5778082069084	15512.8502624826	64.1751747358748	29.9226212544879	463839
1336	5	2	SweCurrent	7 years	NA	6146.1939002462	26.5776264908449	14507.8689909099	64.1740901213778	29.9224574658053	444726
1337	6	2	SweCurrent	7 years	NA	5886.91833069924	26.5772817631144	13590.8270103301	64.1717216907341	29.9221148095381	424383
1338	7	2	SweCurrent	7 years	NA	6424.52856539034	26.5778059410741	15491.3549902499	64.1752100311302	29.9226189497675	463755
1339	8	2	SweCurrent	5 years	NA	4529.98698109916	26.5749656910237	11284.9728468684	64.1623885158114	29.9203999977952	339162
1340	9	2	SweCurrent	7 years	NA	4338.23691295209	26.5745805555977	10450.4204282443	64.1592960777432	29.9199831923063	320707
1341	10	2	SweFuture	3 years	7 years	6349.08035148501	26.5785259197174	15035.6588203282	64.1805713224738	29.9233885225617	634387
1342	11	2	SweFuture	3 years	7 years	6484.85205307649	26.5794776023643	15258.5662667826	64.1842817980237	29.9240719925367	735396
1343	12	2	SweFuture	3 years	7 years	6331.13498036318	26.578260200918	14999.1343354033	64.1794215952728	29.9231718723483	613663
1344	13	2	SweFuture	7 years	7 years	4865.89122309906	26.5777798389665	11216.805104491	64.176786930626	29.9227300754303	532522
1345	14	2	SweFuture	7 years	7 years	4412.99487174838	26.5782340497265	10399.0756286163	64.1781151088431	29.9230149911703	586543
1346	15	2	SweFuture	7 years	7 years	5230.59439561904	26.5778409215338	12056.3942817428	64.1770296309672	29.9227964796725	541275
1347	16	2	SweFuture	5 years	7 years	5443.50160411265	26.578207776943	12894.5839578395	64.1793425805684	29.9230841218954	581020
1348	17	2	SweFuture	5 years	7 years	5105.83774306816	26.5788683327418	12145.9203670836	64.1814740540286	29.9235377038076	645779
1349	18	2	SweFuture	5 years	7 years	5590.33627770948	26.5780873244865	12987.0164344643	64.1784510412836	29.923032894298	568130
1350	19	2	SweFuture	3 years	10 years	6193.49248811861	26.5784098433145	14356.4713403934	64.1796729975051	29.9232663451312	619599
1351	20	2	SweFuture	3 years	10 years	6333.18376828106	26.5793586671523	14597.2163606636	64.1833856774658	29.9239469071679	720770
1352	21	2	SweFuture	3 years	10 years	6175.19587025471	26.5781417396106	14319.6899517795	64.1784826212973	29.9230472767493	598709
1353	22	2	SweFuture	7 years	10 years	4812.18233824239	26.5776569234899	11026.1038765787	64.1758688266201	29.9225952289199	527712
1354	23	2	SweFuture	7 years	10 years	4338.94785070657	26.5781429379647	10106.7044526645	64.1774962062428	29.9229122883621	580376
1355	24	2	SweFuture	7 years	10 years	5081.045505889	26.5776596062954	11365.1613924139	64.1755469002224	29.9226018878221	524615
1356	25	2	SweFuture	5 years	10 years	5277.80665267346	26.5780202117922	12137.9430449904	64.1777923849523	29.9228781248579	563793
1357	26	2	SweFuture	5 years	10 years	4974.18135489544	26.5787157429704	11571.5304225442	64.1802667519823	29.9233751591908	632372
1358	27	2	SweFuture	5 years	10 years	5449.30556509415	26.577990458029	12379.58100091	64.1776807742752	29.9229356338697	554550
1359	28	2	primary HPV only	3 years	7 years	6402.3954312339	26.5796785122747	14843.3371237312	64.1850252288042	29.9240747533462	672878
1360	29	2	primary HPV only	3 years	7 years	5473.31427694242	26.5788019074168	13447.3319371993	64.1821524461775	29.9237122331718	540999
1361	30	2	primary HPV only	3 years	7 years	4732.5699121377	26.5764404649538	12257.9537854578	64.1730653371382	29.9221431692115	442416
1362	31	2	primary HPV only	7 years	7 years	3966.50866974251	26.5782548496344	9532.32485644854	64.1788089664667	29.9230645094132	485440
1363	32	2	primary HPV only	7 years	7 years	3393.63795700208	26.5774592510584	8554.28260422602	64.1754881488555	29.9226037834056	391700
1364	33	2	primary HPV only	7 years	7 years	3026.96325025159	26.5755617839572	8102.11571963718	64.168721789123	29.9214045599232	327959
1365	34	2	primary HPV only	5 years	7 years	4677.37068924426	26.5789800987377	10887.041501175	64.1818069529557	29.9235665523906	546763
1366	35	2	primary HPV only	5 years	7 years	4097.20331049448	26.5781361494179	10331.4153926139	64.1790828562919	29.9231644732962	452283
1367	36	2	primary HPV only	5 years	7 years	3557.63237802529	26.5760455350474	9316.10781827816	64.171070824089	29.9218580026216	367990
1368	37	2	primary HPV only	3 years	10 years	6245.49112594318	26.5795654739115	14154.763499915	64.1841716957197	29.9239620574949	657629
1369	38	2	primary HPV only	3 years	10 years	5308.85128201653	26.578670404535	12725.6305152451	64.1811524232318	29.9235683536534	524952
1370	39	2	primary HPV only	3 years	10 years	4562.52650467195	26.5763337756785	11507.5668598886	64.1722335741007	29.9220356472072	426091
1371	40	2	primary HPV only	7 years	10 years	3827.4881483086	26.5780798694201	8921.5395228152	64.1773739261862	29.922875837935	470886
1372	41	2	primary HPV only	7 years	10 years	3327.797521142	26.5773535212304	8306.94336011358	64.1747572791672	29.922482670938	386299
1373	42	2	primary HPV only	7 years	10 years	2873.70604408279	26.5754714647083	7431.69338601385	64.1680370929682	29.9213105877328	313084
1374	43	2	primary HPV only	5 years	10 years	4643.46387650239	26.5788926023305	10806.435603476	64.1811953013777	29.9234664290459	544671
1375	44	2	primary HPV only	5 years	10 years	3959.61869155919	26.5779639368242	9728.84486682864	64.1777065475854	29.9229817915322	437979
1376	45	2	primary HPV only	5 years	10 years	3520.5734388105	26.5760074069372	9207.49739673395	64.1709160859853	29.9218242391099	365578
1377	46	2	SweFuture	3 years	7 years	6777.95063873887	26.5788985483549	16107.8079329793	64.181967199902	29.9236464457845	915035
1378	47	2	SweFuture	3 years	7 years	7256.18449863563	26.5799906952104	16900.6168007879	64.1860547291989	29.924370453111	1159891
1379	48	2	SweFuture	3 years	7 years	6651.4306059739	26.5785601370354	15864.5989216092	64.1805735262382	29.9234091882134	840956
1380	49	2	SweFuture	7 years	7 years	5094.34235620509	26.578022450363	11787.6357267172	64.1778410075635	29.9228851373252	702388
1381	50	2	SweFuture	7 years	7 years	4842.81868601719	26.5786606479012	11327.362906849	64.1802548169393	29.9233925501401	841966
1382	51	2	SweFuture	7 years	7 years	5421.67388503551	26.57800303496	12618.4037324973	64.1775780233059	29.9229265993762	687923
1383	52	2	SweFuture	5 years	7 years	5740.89537454277	26.5785966965555	13657.684104001	64.1809311960186	29.9234174164217	799553
1384	53	2	SweFuture	5 years	7 years	5618.94180571448	26.5795945702068	13226.0991803917	64.1845135132454	29.9241075442892	962050
1385	54	2	SweFuture	5 years	7 years	5808.2958444239	26.5783477231969	13584.4361381613	64.1794299536964	29.9232369653297	741345
1386	55	2	SweFuture	3 years	10 years	6630.1794715346	26.5788567245571	15465.7832795927	64.1817683387024	29.9236085636112	890698
1387	56	2	SweFuture	3 years	10 years	7122.91552560811	26.5799538189612	16326.8521509214	64.1859047791209	29.9243350778421	1137875
1388	57	2	SweFuture	3 years	10 years	6499.00542395373	26.5785154400334	15201.0722325223	64.1803259632848	29.9233663854265	815685
1389	58	2	SweFuture	7 years	10 years	5049.16896733841	26.5778504737793	11659.8622210822	64.1764873347836	29.9226926603121	694648
1390	59	2	SweFuture	7 years	10 years	4753.21615722682	26.5784514690591	10961.142802128	64.1785903082132	29.9231662685079	825460
1391	60	2	SweFuture	7 years	10 years	5361.78622425847	26.5779473907972	12395.7145800458	64.1773154960427	29.9228692289941	679795
1392	61	2	SweFuture	5 years	10 years	5588.43772906062	26.5784879595836	12958.3432942529	64.1801183568134	29.9233172262144	772681
1393	62	2	SweFuture	5 years	10 years	5488.04304811191	26.5795286085393	12653.6501444414	64.184095713328	29.9240561890795	939792
1394	63	2	SweFuture	5 years	10 years	5657.54607506258	26.5782714150137	12929.7957316973	64.178917706067	29.9231611442496	716092
1395	64	2	primary HPV only	3 years	7 years	7480.66919435472	26.58035487392	16933.4717321372	64.1874264612275	29.9246049974437	1210431
1396	65	2	primary HPV only	3 years	7 years	6245.8572111998	26.5794295646509	15086.2334951549	64.1840500709281	29.9240496139315	969211
1397	66	2	primary HPV only	3 years	7 years	5291.36049807519	26.5774456131945	13539.2153389733	64.1768174392008	29.9229614405134	786456
1398	67	2	primary HPV only	7 years	7 years	4534.29939977136	26.5785263682782	10605.6359495394	64.1798010191831	29.9232376307954	803484
1399	68	2	primary HPV only	7 years	7 years	3810.94985855247	26.5781234642102	9448.76717419171	64.1784242867642	29.9231020553181	648681
1400	69	2	primary HPV only	7 years	7 years	3323.15347516415	26.5762814974735	8790.86127701274	64.1713219386216	29.9219785448947	538165
1401	70	2	primary HPV only	5 years	7 years	5439.4200236673	26.5795121004951	12472.5957885778	64.1839079070208	29.9239643898651	941676
1402	71	2	primary HPV only	5 years	7 years	4607.44030812453	26.5789538264038	11413.7960396604	64.1821914918611	29.9236855556859	770570
1403	72	2	primary HPV only	5 years	7 years	3938.01094145831	26.5770693017717	10218.2392669326	64.1753927282501	29.9226888632795	625702
1404	73	2	primary HPV only	3 years	10 years	7352.26314649	26.5803125269959	16386.2038333983	64.18723858869	29.9245570184227	1188573
1405	74	2	primary HPV only	3 years	10 years	6105.76930066923	26.5793686802155	14482.7260004599	64.1837120796229	29.9239789140752	945675
1406	75	2	primary HPV only	3 years	10 years	5139.4268547313	26.5774244115485	12877.4085903059	64.1767394506297	29.9229473323303	761331
1407	76	2	primary HPV only	7 years	10 years	4402.08620424465	26.5783937152858	10031.4163896439	64.1787628599533	29.9230998827811	779414
1408	77	2	primary HPV only	7 years	10 years	3731.42567159879	26.5779370254623	9137.12857772574	64.1769234127819	29.9228971737054	634207
1409	78	2	primary HPV only	7 years	10 years	3161.93230617749	26.5762285807584	8083.68460824606	64.1709902746038	29.9219303868557	510785
1410	79	2	primary HPV only	5 years	10 years	5380.48059068298	26.5793823584586	12271.3290923309	64.1830244041143	29.9238331482161	932367
1411	80	2	primary HPV only	5 years	10 years	4468.16896397438	26.5788447556299	10801.2348704487	64.1814083543141	29.9235788703491	746015
1412	81	2	primary HPV only	5 years	10 years	3884.53592947665	26.576912900022	10044.4799192392	64.1742633430714	29.9225251568813	616972
1413	82	2	SweFuture	3 years	7 years	6513.52118684352	26.5787323010651	15450.4165791257	64.1812972291676	29.9235341772361	732138
1414	83	2	SweFuture	3 years	7 years	6777.41981418812	26.5798232039691	15881.8263808838	64.1854297524391	29.9242801357766	882066
1415	84	2	SweFuture	3 years	7 years	6455.76082318984	26.5784439519486	15341.7389954499	64.1800303956121	29.9233472441046	692688
1416	85	2	SweFuture	7 years	7 years	4951.30770784255	26.5778752069405	11431.2609877498	64.1771171901112	29.9227788831452	592832
1417	86	2	SweFuture	7 years	7 years	4568.06054473844	26.5784711648357	10732.8327108471	64.1792713769954	29.9231213670902	676921
1418	87	2	SweFuture	7 years	7 years	5299.23108439581	26.5779515961998	12248.6890261502	64.1774435419568	29.9229253834798	592783
1419	88	2	SweFuture	5 years	7 years	5556.15236718873	26.578389617705	13188.7488672886	64.1800826380013	29.9232441586567	658275
1420	89	2	SweFuture	5 years	7 years	5291.46825930333	26.5794147874874	12537.8737478374	64.1837247180793	29.9240387568912	756945
1421	90	2	SweFuture	5 years	7 years	5671.14549468209	26.5782277859488	13207.6857953379	64.1788974790998	29.9231509386343	629424
1422	91	2	SweFuture	3 years	10 years	6367.15001782104	26.5786405411308	14815.5538412584	64.180698069136	29.9234338646748	714076
1423	92	2	SweFuture	3 years	10 years	6645.80443726392	26.5797250866426	15319.5616905369	64.184788549349	29.9241799942388	865651
1424	93	2	SweFuture	3 years	10 years	6306.28178795569	26.5783525544012	14691.5681665416	64.1794169848848	29.9232529130474	674093
1425	94	2	SweFuture	7 years	10 years	4894.58846597596	26.5777624446575	11233.8034853748	64.1762151341564	29.9226534051137	586362
1426	95	2	SweFuture	7 years	10 years	4487.95359401649	26.5782673498664	10411.4342961029	64.1777048514228	29.9228986592608	666153
1427	96	2	SweFuture	7 years	10 years	5253.58919763822	26.5778850847617	12095.4293339133	64.1770848119272	29.9228516661849	588411
1428	97	2	SweFuture	5 years	10 years	5406.27891807564	26.5781421556233	12511.3196232562	64.1781056683473	29.9229652436238	637803
1429	98	2	SweFuture	5 years	10 years	5160.42987134277	26.579340145844	11963.0556262362	64.1831936642313	29.9239647384362	740524
1430	99	2	SweFuture	5 years	10 years	5525.43985037484	26.5781546047765	12575.2853910939	64.1783640633721	29.9230737752166	611897
1431	100	2	primary HPV only	3 years	7 years	6812.69325090239	26.5800092518635	15634.9264872048	64.1861564841396	29.924324869753	858132
1432	101	2	primary HPV only	3 years	7 years	5763.51185618835	26.5791738403726	14059.546102601	64.1832605816625	29.9239144875041	689242
1433	102	2	primary HPV only	3 years	7 years	4943.68186257282	26.576862031982	12735.3916809968	64.1746920958501	29.9224832973334	561014
1434	103	2	primary HPV only	7 years	7 years	4176.46630747947	26.5783301179053	9927.38289584893	64.1789885305609	29.923051083348	597596
1435	104	2	primary HPV only	7 years	7 years	3544.00835889783	26.5778768730822	8877.42680560803	64.177500204271	29.9229176265777	483122
1436	105	2	primary HPV only	7 years	7 years	3144.67683146775	26.5757341984442	8379.26119909197	64.1692091007339	29.921565577277	402619
1437	106	2	primary HPV only	5 years	7 years	4967.68370610378	26.579360777044	11523.5395529155	64.1834623712475	29.9238541469835	685996
1438	107	2	primary HPV only	5 years	7 years	4281.99044783632	26.5786652651658	10716.3472500125	64.1812173134837	29.9235387410134	564472
1439	108	2	primary HPV only	5 years	7 years	3689.74242336877	26.5765160000011	9598.22678456782	64.1732260075675	29.922269168705	457895
1440	109	2	primary HPV only	3 years	10 years	6686.75440191424	26.5799103815116	15102.7822594825	64.1854991506959	29.9242207640911	842113
1441	110	2	primary HPV only	3 years	10 years	5622.86486693565	26.5790926674567	13450.705101571	64.1827492551236	29.9238274845277	671501
1442	111	2	primary HPV only	3 years	10 years	4794.82772030225	26.5767659937283	12090.2268646686	64.174036942601	29.9223910256795	542370
1443	112	2	primary HPV only	7 years	10 years	4040.72789928101	26.5782338265322	9327.8817732977	64.1782582824711	29.9229589951087	579644
1444	113	2	primary HPV only	7 years	10 years	3472.71541881173	26.577669147658	8605.34053816536	64.1759024705237	29.9226851292291	473648
1445	114	2	primary HPV only	7 years	10 years	2988.53578918123	26.5756417967493	7697.13284810846	64.1685211136145	29.9214697487532	382999
1446	115	2	primary HPV only	5 years	10 years	4899.93626511848	26.5792505464529	11278.8288910289	64.1826788486327	29.9237449525834	678557
1447	116	2	primary HPV only	5 years	10 years	4145.54903832822	26.5785550217457	10117.1198549985	64.1803734183252	29.9234309111937	547445
1448	117	2	primary HPV only	5 years	10 years	3656.42162522295	26.5763968706534	9524.17447520473	64.1723724912419	29.922143648916	454133
1453	1	20	Natural History	NA	NA	1512.88658500507	26.5442849491533	5460.67361763618	63.9936226784577	29.8911082901424	0
1454	2	20	SweCurrent	5 years	NA	6217.57615065706	26.5778210549209	14669.9784922649	64.1739475215124	29.9225176896913	468594
1455	3	20	SweCurrent	5 years	NA	6154.13918530011	26.5778936457468	14593.1395737557	64.1748574099589	29.9226262170292	467573
1456	4	20	SweCurrent	5 years	NA	6465.13272706235	26.5780794221741	15605.0665966259	64.1758129438592	29.9227948364227	488103
1457	5	20	SweCurrent	7 years	NA	6174.61270569856	26.5778365426948	14606.8876940769	64.1743209938282	29.9225595377954	467755
1458	6	20	SweCurrent	7 years	NA	5913.02450854974	26.5774317961002	13685.502802348	64.1714592399615	29.9221274361717	446231
1459	7	20	SweCurrent	7 years	NA	6451.35060761698	26.5780868085922	15579.4178650786	64.1759627289316	29.9228097134871	488095
1460	8	20	SweCurrent	5 years	NA	4547.28424066496	26.5753994882088	11373.0719600396	64.1634517835687	29.920746112064	356346
1461	9	20	SweCurrent	7 years	NA	4354.78657605407	26.5749720327488	10538.4380187202	64.1600358278989	29.9202606265032	336577
1462	10	20	SweFuture	3 years	7 years	6406.75989783688	26.5789402110832	15219.7722698427	64.1818524952475	29.923764813617	684221
1463	11	20	SweFuture	3 years	7 years	6577.13861117964	26.5797709821711	15502.384301143	64.1851002881136	29.9243465894743	800660
1464	12	20	SweFuture	3 years	7 years	6378.99212397816	26.5786034900867	15164.1074965749	64.1803898235196	29.9234397589339	657520
1465	13	20	SweFuture	7 years	7 years	4913.99329135486	26.5782252134741	11383.6745846658	64.1781345877229	29.9231315604335	568326
1466	14	20	SweFuture	7 years	7 years	4488.06359037769	26.5785584035239	10598.1362402424	64.1791583535159	29.9233136352021	631859
1467	15	20	SweFuture	7 years	7 years	5272.6530772048	26.5781458307991	12208.4815975559	64.1778199040331	29.9230526982089	574557
1468	16	20	SweFuture	5 years	7 years	5493.16192620618	26.5786829294045	13056.9327719677	64.1809721187003	29.9235324648703	622887
1469	17	20	SweFuture	5 years	7 years	5189.32737871149	26.5790697752852	12372.1005197252	64.1818431083915	29.9236905501042	699771
1470	18	20	SweFuture	5 years	7 years	5632.498011899	26.578415840901	13135.8375097751	64.179346946328	29.9232750403602	605060
1471	19	20	SweFuture	3 years	10 years	6253.27461599225	26.5787933111423	14555.6925646856	64.1807419021544	29.9236036455518	667608
1472	20	20	SweFuture	3 years	10 years	6428.10497287195	26.5796279256139	14859.0347892078	64.1840335340064	29.9241918311931	784328
1473	21	20	SweFuture	3 years	10 years	6224.28521421164	26.5784590079754	14494.7955321553	64.1792797796859	29.9232785880802	640750
1474	22	20	SweFuture	7 years	10 years	4857.22429532904	26.5780851592389	11178.1393932939	64.1771090089973	29.9229753375591	562455
1475	23	20	SweFuture	7 years	10 years	4412.42328474212	26.5784444369453	10301.6190910109	64.1783752740061	29.9231875340429	624606
1476	24	20	SweFuture	7 years	10 years	5124.28532696238	26.5779720924084	11521.4007926079	64.1764056823778	29.9228641235268	556035
1477	25	20	SweFuture	5 years	10 years	5327.56699986396	26.5784412361355	12303.8833372933	64.1789958429422	29.9232594308422	603008
1478	26	20	SweFuture	5 years	10 years	5060.57283493363	26.5788759450112	11813.5314170741	64.180348345572	29.9234764762488	684368
1479	27	20	SweFuture	5 years	10 years	5493.44949166885	26.5783111665097	12537.0572573325	64.1785421069672	29.9231694876135	589928
1480	28	20	primary HPV only	3 years	7 years	6525.6842173214	26.5799953794884	15135.468709647	64.1859687298353	29.9243974785062	753163
1481	29	20	primary HPV only	3 years	7 years	5561.09375037854	26.5791838722464	13687.2459833598	64.1830481814534	29.9239252261682	608515
1482	30	20	primary HPV only	3 years	7 years	4780.20555141519	26.5774957925053	12423.9938616186	64.1768078821501	29.9229439737808	500759
1483	31	20	primary HPV only	7 years	7 years	4062.95389726549	26.5785949544948	9763.4289434094	64.1797860418199	29.9233669290476	542956
1484	32	20	primary HPV only	7 years	7 years	3465.41894946023	26.5778504800978	8760.95576767765	64.1764970922451	29.9228468612375	440291
1485	33	20	primary HPV only	7 years	7 years	3062.4403092944	26.5765738046928	8234.22303317031	64.1721547832984	29.922166025684	369692
1486	34	20	primary HPV only	5 years	7 years	4789.01177351718	26.5792825343709	11160.4712619926	64.1826497736082	29.9238186011822	613209
1487	35	20	primary HPV only	5 years	7 years	4177.45244422296	26.5785242292281	10550.189805198	64.1801267108488	29.9233915072544	509375
1488	36	20	primary HPV only	5 years	7 years	3599.19462411021	26.5770305561041	9464.05999143989	64.1743662902508	29.9225731675077	415412
1489	37	20	primary HPV only	3 years	10 years	6372.25257607483	26.57984781263	14471.7267485674	64.184838620431	29.9242294821933	736085
1490	38	20	primary HPV only	3 years	10 years	5399.44176673161	26.5790315664851	12980.6153348133	64.181883775943	29.9237602878328	590633
1491	39	20	primary HPV only	3 years	10 years	4613.35351041055	26.5773603772105	11690.2798238382	64.1757539830842	29.9228099486517	482162
1492	40	20	primary HPV only	7 years	10 years	3926.92186718809	26.5784102306036	9172.19903755035	64.1782778912475	29.9231801184959	526588
1493	41	20	primary HPV only	7 years	10 years	3396.75553196311	26.5777756810295	8501.80661338611	64.1760064644653	29.9227769552821	433571
1494	42	20	primary HPV only	7 years	10 years	2911.71879709833	26.5764678147754	7574.74247302471	64.171353574503	29.9220567763773	352990
1495	43	20	primary HPV only	5 years	10 years	4755.76152052287	26.5791779041266	11085.4133818738	64.1819011391524	29.9237057663238	610292
1496	44	20	primary HPV only	5 years	10 years	4042.56979714448	26.5783327670493	9962.92174333741	64.1786009844095	29.9231847323318	493081
1497	45	20	primary HPV only	5 years	10 years	3562.39657764231	26.5769645297055	9360.59469336691	64.1739787597653	29.9225168518342	412611
1498	46	20	SweFuture	3 years	7 years	6882.01014432157	26.5793211449657	16399.9857232572	64.183282507637	29.9239616816802	996440
1499	47	20	SweFuture	3 years	7 years	7429.00954614504	26.5802603258318	17316.3227609475	64.1868557209218	29.924589734405	1269421
1500	48	20	SweFuture	3 years	7 years	6734.53391622328	26.5789350721675	16119.5892228522	64.1816945479984	29.9236706118664	910818
1501	49	20	SweFuture	7 years	7 years	5169.30782111869	26.5784661907366	12019.7292917329	64.1791500919967	29.9232695002971	758282
1502	50	20	SweFuture	7 years	7 years	4965.34971309007	26.5788460195119	11635.7356414364	64.1805877144621	29.9235379434752	914499
1503	51	20	SweFuture	7 years	7 years	5482.98844317384	26.5783183202604	12821.5223969639	64.1783001915293	29.9231453492385	738852
1504	52	20	SweFuture	5 years	7 years	5825.35753549929	26.5790047486051	13906.2114169341	64.1820764679164	29.9237309211444	866236
1505	53	20	SweFuture	5 years	7 years	5759.71805108244	26.5798815650825	13573.2179941399	64.1853798011836	29.9243749979318	1048553
1506	54	20	SweFuture	5 years	7 years	5878.81016887408	26.5786426984904	13810.5906369463	64.1801500539653	29.9234365790851	798502
1507	55	20	SweFuture	3 years	10 years	6736.87064924556	26.5792720058322	15774.2085231452	64.1830260220739	29.9239211280486	969898
1508	56	20	SweFuture	3 years	10 years	7297.9778644303	26.5802096610304	16756.994203222	64.1866080555499	29.9245395947474	1245609
1509	57	20	SweFuture	3 years	10 years	6583.25176347838	26.5788904687981	15463.1438869988	64.1814590382106	29.9236296291479	883083
1510	58	20	SweFuture	7 years	10 years	5120.88781954799	26.5782817824419	11877.1687851878	64.1777001339274	29.9230647430277	748700
1511	59	20	SweFuture	7 years	10 years	4870.98855702182	26.5786249713916	11247.8469755097	64.1788808821564	29.9232930327751	894762
1512	60	20	SweFuture	7 years	10 years	5421.54068717859	26.5782715491705	12591.6537256172	64.1781420502359	29.9231032517775	729279
1513	61	20	SweFuture	5 years	10 years	5674.56064356565	26.5788681337233	13222.622405244	64.1810544927359	29.9235988192498	836351
1514	62	20	SweFuture	5 years	10 years	5631.25732472747	26.5797970479986	13016.5463156231	64.184803452515	29.9243059168699	1023513
1515	63	20	SweFuture	5 years	10 years	5729.28305230927	26.5785631492578	13162.1684958649	64.1796098648093	29.923358824423	770359
1516	64	20	primary HPV only	3 years	7 years	7706.32054146408	26.5804676641343	17436.2905734457	64.1875522277022	29.9246598273636	1339332
1517	65	20	primary HPV only	3 years	7 years	6415.07989304789	26.5798086943568	15497.3051741717	64.1851627436174	29.9243015302426	1079536
1518	66	20	primary HPV only	3 years	7 years	5406.355780327	26.5782029439531	13859.0419346193	64.1792990886916	29.9234140047492	881070
1519	67	20	primary HPV only	7 years	7 years	4685.20365824904	26.578786984827	10956.0386211462	64.1802636646629	29.9234184990551	891018
1520	68	20	primary HPV only	7 years	7 years	3930.10924245204	26.5784452769783	9754.43646176458	64.1792746484989	29.9233037059615	724125
1521	69	20	primary HPV only	7 years	7 years	3397.6382485216	26.5770567677861	9015.87435846355	64.1738594128754	29.9225165088227	602611
1522	70	20	primary HPV only	5 years	7 years	5622.30073784424	26.5797198935359	12888.3811995919	64.1843660267805	29.9241106510224	1045809
1523	71	20	primary HPV only	5 years	7 years	4746.25258702989	26.5793137987358	11756.3511794717	64.1831945923126	29.9239474784619	859603
1524	72	20	primary HPV only	5 years	7 years	4031.6832797247	26.5777345042849	10500.8548500885	64.1772601147452	29.9230660975789	702007
1525	73	20	primary HPV only	3 years	10 years	7579.76666932035	26.5804348741673	16896.78700777	64.1874524771787	29.9246309390679	1315965
1526	74	20	primary HPV only	3 years	10 years	6277.61460341207	26.5797814787181	14906.5978422784	64.185094268615	29.9242856867585	1054605
1527	75	20	primary HPV only	3 years	10 years	5257.82752770142	26.5781872697045	13214.9999132591	64.1792757721247	29.9234260280433	853918
1528	76	20	primary HPV only	7 years	10 years	4553.71165395483	26.5786579569122	10383.4004478444	64.17927160288	29.9232862396826	864522
1529	77	20	primary HPV only	7 years	10 years	3846.16603724243	26.5782326059779	9425.24547085467	64.1775691548299	29.9230683355627	706440
1530	78	20	primary HPV only	7 years	10 years	3239.70668202829	26.5769760602354	8325.57981401811	64.1733472255987	29.9224398735917	572621
1531	79	20	primary HPV only	5 years	10 years	5562.44961659996	26.5795359154465	12691.1096544965	64.1830652387986	29.9239206666951	1034370
1532	80	20	primary HPV only	5 years	10 years	4609.92419173329	26.5792176222225	11162.0175620156	64.1825108373953	29.9238667739603	832492
1533	81	20	primary HPV only	5 years	10 years	3975.36618398866	26.5775664813237	10313.1523290233	64.1760581216028	29.9228953184151	691695
1534	82	20	SweFuture	3 years	7 years	6586.94487760753	26.5791409875064	15671.0708535885	64.1825230591546	29.9238512083992	793394
1535	83	20	SweFuture	3 years	7 years	6903.66268656459	26.5800301655797	16197.6206282062	64.1858378239865	29.9244454067417	963410
1536	84	20	SweFuture	3 years	7 years	6518.61448055724	26.5787089831721	15546.4578740987	64.1805501619897	29.9235036265123	745801
1537	85	20	SweFuture	7 years	7 years	5007.10355291563	26.5783595081034	11616.9800648406	64.1786539154948	29.9231868386032	636087
1538	86	20	SweFuture	7 years	7 years	4668.14276526655	26.5786529153533	10988.3876283762	64.1797171236611	29.9233234910041	732755
1539	87	20	SweFuture	7 years	7 years	5348.18866703594	26.5782450850987	12421.0312247122	64.1780666874258	29.923123871476	632475
1540	88	20	SweFuture	5 years	7 years	5618.02332334829	26.5788070112658	13384.9930378703	64.181265207154	29.9235592844599	709957
1541	89	20	SweFuture	5 years	7 years	5401.29003483052	26.5795063520607	12815.1612318923	64.1836908458588	29.9240697840732	823139
1542	90	20	SweFuture	5 years	7 years	5725.1391217158	26.5785277480688	13388.0821767817	64.1796321524878	29.9233662466931	674218
1543	91	20	SweFuture	3 years	10 years	6443.61184755577	26.5790128752663	15054.2465908059	64.1816672176735	29.9237087700917	773247
1544	92	20	SweFuture	3 years	10 years	6774.0095837955	26.5799191610386	15645.211404894	64.1851322948949	29.9243276914991	945099
1545	93	20	SweFuture	3 years	10 years	6370.4326748979	26.5786069475223	14903.387306933	64.1798967206	29.9233981125504	724968
1546	94	20	SweFuture	7 years	10 years	4947.60744977993	26.5782227516759	11407.9744505245	64.1775358185132	29.9230349413387	627939
1547	95	20	SweFuture	7 years	10 years	4584.63783473982	26.5784417193684	10651.2497604976	64.1781058816956	29.9230910635925	720040
1548	96	20	SweFuture	7 years	10 years	5300.96821319986	26.5782202369154	12258.9255877158	64.1780753653644	29.9231019803203	627683
1549	97	20	SweFuture	5 years	10 years	5467.55325398571	26.578560526087	12705.0639372993	64.1793106199033	29.9232839849801	686703
1550	98	20	SweFuture	5 years	10 years	5274.17087129115	26.5793815593848	12262.2666919869	64.1827822464024	29.9239471649089	804826
1551	99	20	SweFuture	5 years	10 years	5581.55318920982	26.5784484143644	12768.5687576875	64.1790654968217	29.9232861696545	654385
1552	100	20	primary HPV only	3 years	7 years	6974.15747377681	26.5802292671191	16008.4941465614	64.1865446168361	29.9244697108896	956496
1553	101	20	primary HPV only	3 years	7 years	5883.34177432476	26.579600219471	14362.2879302193	64.1845215690934	29.9242088479599	772392
1554	102	20	primary HPV only	3 years	7 years	5016.94935860102	26.577833748277	12966.8989358293	64.1779086245627	29.9231632736705	631967
1555	103	20	primary HPV only	7 years	7 years	4293.69997845175	26.5787889934416	10199.5734264142	64.1804556759293	29.9234729152935	666759
1556	104	20	primary HPV only	7 years	7 years	3637.92553454196	26.5782274935821	9130.55766467662	64.1783213461339	29.9231320588402	541845
1557	105	20	primary HPV only	7 years	7 years	3188.33949854849	26.5766893665525	8528.8575926359	64.1724424852666	29.9221986652554	452633
1558	106	20	primary HPV only	5 years	7 years	5109.03576191779	26.5796073092397	11866.5972332723	64.1838138738649	29.9240128837331	766700
1559	107	20	primary HPV only	5 years	7 years	4384.37584873999	26.5791011121584	10983.8873753537	64.1825479000782	29.9238239870893	633629
1560	108	20	primary HPV only	5 years	7 years	3748.31935392681	26.5774530438043	9788.73368873686	64.1763220195427	29.9229043005132	516210
1561	109	20	primary HPV only	3 years	10 years	6850.2471347678	26.5801219972705	15484.2303811838	64.1858990125108	29.9243575919649	938774
1562	110	20	primary HPV only	3 years	10 years	5748.43289724948	26.5794778475753	13788.4599174391	64.1836927567761	29.9240824022393	753082
1563	111	20	primary HPV only	3 years	10 years	4870.23460893058	26.5777400678131	12329.6899728397	64.1773240959011	29.923074749712	611112
1564	112	20	primary HPV only	7 years	10 years	4160.73201822849	26.5786555576146	9615.69310953106	64.1794158743015	29.9233428609632	646985
1565	113	20	primary HPV only	7 years	10 years	3562.41825718928	26.5780180656754	8838.27884048838	64.1767221273348	29.9228958375977	530365
1566	114	20	primary HPV only	7 years	10 years	3034.8559620486	26.5765936647281	7860.55700837006	64.1717295758717	29.9221023416135	431055
1567	115	20	primary HPV only	5 years	10 years	5038.33660814785	26.57951479144	11606.766902929	64.1832088583353	29.9239179911896	758043
1568	116	20	primary HPV only	5 years	10 years	4249.5793897188	26.5789865024098	10389.301402814	64.1817023972737	29.923715463152	614470
1569	117	20	primary HPV only	5 years	10 years	3715.17595447244	26.5773134478695	9719.74958721585	64.1753044731073	29.9227642214451	511661
1574	1	21	Natural History	NA	NA	1857.83333105778	26.5349685402908	6481.82584455845	63.9481530015819	29.8827549187079	0
1575	2	21	SweCurrent	5 years	NA	6322.82547271707	26.5771171700297	14904.443501195	64.1708742036514	29.9221620865976	490258
1576	3	21	SweCurrent	5 years	NA	6258.4170276483	26.5771686701386	14819.2077852178	64.1717308508535	29.9222388405933	489087
1577	4	21	SweCurrent	5 years	NA	6568.35598048028	26.5773955640196	15828.1347283273	64.1729007066276	29.9224506316521	509649
1578	5	21	SweCurrent	7 years	NA	6276.96658959447	26.5771446281062	14821.3543749037	64.1713921648398	29.9222006466125	489413
1579	6	21	SweCurrent	7 years	NA	6016.58450889495	26.5767627142595	13913.434306263	64.1687251156756	29.921821224931	467486
1580	7	21	SweCurrent	7 years	NA	6555.68091568878	26.5773980520731	15808.0617292173	64.172986805618	29.9224610699377	509655
1581	8	21	SweCurrent	5 years	NA	4654.35094237528	26.5740433523637	11596.8609610096	64.1578404584673	29.9197524387306	373085
1582	9	21	SweCurrent	7 years	NA	4465.10718221243	26.5736100536805	10781.2672277523	64.1544286790126	29.9192860301454	353599
1583	10	21	SweFuture	3 years	7 years	6503.23113550803	26.5780588571311	15415.9116144161	64.1783523222359	29.9231027897464	702620
1584	11	21	SweFuture	3 years	7 years	6678.32306821153	26.5792433660375	15702.7994939949	64.1830706190682	29.9240040053723	828725
1585	12	21	SweFuture	3 years	7 years	6467.20440155435	26.5778872889067	15341.5758844988	64.1775656443242	29.9229686374402	673222
1586	13	21	SweFuture	7 years	7 years	5018.55081341873	26.5771381461043	11605.2864809048	64.1734982492619	29.922288685526	585322
1587	14	21	SweFuture	7 years	7 years	4594.10195811574	26.5777893506678	10814.5957610576	64.175933753773	29.9227597028924	654570
1588	15	21	SweFuture	7 years	7 years	5363.77550421698	26.5773837875079	12382.8445334453	64.174802249619	29.9225473460691	590430
1589	16	21	SweFuture	5 years	7 years	5590.83567216108	26.5777847344611	13253.7760720007	64.1773607818998	29.9228964439121	640202
1590	17	21	SweFuture	5 years	7 years	5298.06603511362	26.5784568725567	12590.5561894219	64.1794132190416	29.9233147161431	724088
1591	18	21	SweFuture	5 years	7 years	5726.75808434401	26.5776414929879	13325.4850729907	64.1762175170771	29.9227769441619	621742
1592	19	21	SweFuture	3 years	10 years	6353.57823395049	26.5778976350759	14773.8333861538	64.1771124358705	29.9229268037602	686346
1593	20	21	SweFuture	3 years	10 years	6533.29694522298	26.5790721999421	15083.5829474694	64.1817843410517	29.923813434267	812687
1594	21	21	SweFuture	3 years	10 years	6316.38412074099	26.5777393040823	14693.1436229962	64.17641197043	29.9228116280865	656883
1595	22	21	SweFuture	7 years	10 years	4960.58371487584	26.5770111792664	11395.5639609396	64.1725765946291	29.9221508994355	579365
1596	23	21	SweFuture	7 years	10 years	4517.607894385	26.5777010913221	10513.9528334083	64.1753543947124	29.9226690314957	647039
1597	24	21	SweFuture	7 years	10 years	5219.59181591783	26.5771871310564	11723.3589238892	64.1731925658416	29.9223403933549	572530
1598	25	21	SweFuture	5 years	10 years	5424.951338142	26.5775761977084	12495.1472698127	64.1756473618153	29.9226575831099	620927
1599	26	21	SweFuture	5 years	10 years	5170.4214646928	26.578284612813	12038.0395587155	64.1780465798516	29.9231334940613	709181
1600	27	21	SweFuture	5 years	10 years	5588.37468694026	26.5775499107749	12730.8560443004	64.1755011497907	29.9226763325976	607127
1601	28	21	primary HPV only	3 years	7 years	6646.13192255985	26.579471750982	15363.3832219122	64.1839106062248	29.924030451509	792364
1602	29	21	primary HPV only	3 years	7 years	5665.224535093	26.5783986558645	13895.3361820018	64.1800597821555	29.9233886539426	635962
1603	30	21	primary HPV only	3 years	7 years	4893.74414341891	26.5761178933808	12652.5938788388	64.1714740165122	29.9221072680401	518575
1604	31	21	primary HPV only	7 years	7 years	4181.27938438038	26.5778786012133	9988.91385543852	64.1769995831243	29.9228205805656	572910
1605	32	21	primary HPV only	7 years	7 years	3572.77601089096	26.5768560710689	8980.87401340011	64.1724983240724	29.9221193364801	461278
1606	33	21	primary HPV only	7 years	7 years	3180.64171842404	26.575055416946	8478.04447942477	64.1661776442138	29.9212304915944	383904
1607	34	21	primary HPV only	5 years	7 years	4911.63345265591	26.5786566800205	11402.7707372473	64.1800212475807	29.9233535971417	646272
1608	35	21	primary HPV only	5 years	7 years	4282.20118446814	26.5777770706557	10766.0641704017	64.1772737337883	29.9229492663015	531703
1609	36	21	primary HPV only	5 years	7 years	3715.34765097263	26.5756251000629	9705.50024568243	64.1689924746089	29.9217361789089	431469
1610	37	21	primary HPV only	3 years	10 years	6498.25491441432	26.5793007049116	14731.3639493394	64.1826177044118	29.9238463718889	775850
1611	38	21	primary HPV only	3 years	10 years	5505.84638917297	26.5782689564076	13200.054700747	64.1790539297204	29.9232411806812	618810
1612	39	21	primary HPV only	3 years	10 years	4727.25261170618	26.5759969409075	11920.4523558635	64.1704882287879	29.9219732567543	500352
1613	40	21	primary HPV only	7 years	10 years	4045.45619215464	26.5776812888805	9397.62167935676	64.1753504045253	29.9226070362145	556607
1614	41	21	primary HPV only	7 years	10 years	3503.43888566181	26.5767675554095	8716.57797057968	64.1719030396438	29.922035569381	454375
1615	42	21	primary HPV only	7 years	10 years	3032.60473178505	26.574932536711	7833.13610324101	64.1651983512462	29.9210963925982	367964
1616	43	21	primary HPV only	5 years	10 years	4875.5104218106	26.5785805094402	11310.0711268912	64.1795196048784	29.9232715131565	643499
1617	44	21	primary HPV only	5 years	10 years	4148.56348055315	26.5775816014922	10180.1694907749	64.1757602503316	29.9227378834155	516174
1618	45	21	primary HPV only	5 years	10 years	3678.56394144173	26.5755384308322	9601.22458818586	64.1684185356759	29.9216408650135	428517
1619	46	21	SweFuture	3 years	7 years	6993.09061593031	26.578558536593	16636.0850795507	64.1802134027925	29.9234296902137	1023895
1620	47	21	SweFuture	3 years	7 years	7568.37232347944	26.5798206823239	17601.027210272	64.1849929181828	29.9243079147361	1317320
1621	48	21	SweFuture	3 years	7 years	6835.14934292328	26.5782105140342	16335.3009563095	64.1787493861355	29.923203037719	932350
1622	49	21	SweFuture	7 years	7 years	5274.51967013871	26.5776222950463	12242.1454216742	64.1756287121823	29.9226768172087	778976
1623	50	21	SweFuture	7 years	7 years	5089.7494411879	26.5781604493829	11888.6861955819	64.1777709099399	29.9230813872175	947126
1624	51	21	SweFuture	7 years	7 years	5579.07435725509	26.5776182028781	13007.4719642596	64.1756762649229	29.9227279988988	757492
1625	52	21	SweFuture	5 years	7 years	5932.50530093258	26.578212587768	14130.4300522405	64.17898241042	29.923198404004	889967
1626	53	21	SweFuture	5 years	7 years	5889.69974451317	26.5793150855676	13837.5405772057	64.1830250488715	29.9240241127597	1085995
1627	54	21	SweFuture	5 years	7 years	5975.29783325672	26.5779357541675	14005.3173731737	64.1773060981205	29.9229848774464	817725
1628	55	21	SweFuture	3 years	10 years	6849.06896846987	26.5784996403275	16014.1686190861	64.1798811655057	29.9233727368385	997560
1629	56	21	SweFuture	3 years	10 years	7438.64595093104	26.5797932292452	17047.7160196001	64.1849052495548	29.9242815838055	1293687
1630	57	21	SweFuture	3 years	10 years	6685.45597098573	26.5781648846887	15685.9982523225	64.1785204620538	29.9231602762449	905197
1631	58	21	SweFuture	7 years	10 years	5224.76091554038	26.5774651430132	12092.5457811578	64.174415892974	29.9225085701731	768995
1632	59	21	SweFuture	7 years	10 years	4994.4056267747	26.577962506015	11495.3170364303	64.176202715214	29.922875903257	927593
1633	60	21	SweFuture	7 years	10 years	5517.07070250785	26.5775804104413	12777.4023415034	64.1755288371485	29.9227002599429	747554
1634	61	21	SweFuture	5 years	10 years	5781.70249851383	26.5780519168833	13443.6619296992	64.1777385884108	29.923037186478	860179
1635	62	21	SweFuture	5 years	10 years	5762.81871169868	26.5792036701651	13289.6648973889	64.1822238533482	29.9239054428685	1061692
1636	63	21	SweFuture	5 years	10 years	5827.24864984592	26.5778708328247	13363.9522299023	64.1769525594502	29.9229245910298	790359
1637	64	21	primary HPV only	3 years	7 years	7884.25008775518	26.5801932860489	17779.6642516024	64.1863269786844	29.924513999674	1407473
1638	65	21	primary HPV only	3 years	7 years	6549.06893449796	26.5792677816987	15766.9527828878	64.1831463690446	29.9239610086867	1125363
1639	66	21	primary HPV only	3 years	7 years	5533.70689025548	26.577155449637	14123.3164235242	64.175329872919	29.9228529234843	911543
1640	67	21	primary HPV only	7 years	7 years	4835.82328729543	26.5782800816456	11233.8874246942	64.1782662234928	29.9231313330084	934416
1641	68	21	primary HPV only	7 years	7 years	4054.51607810245	26.5776273712306	10014.9529106491	64.1759459362382	29.9227524165176	755606
1642	69	21	primary HPV only	7 years	7 years	3514.76626260463	26.5758866344621	9250.04667480672	64.1693613036028	29.9218463068281	622467
1643	70	21	primary HPV only	5 years	7 years	5779.57630653174	26.5793338186841	13192.3033009129	64.182819718691	29.923882883372	1097139
1644	71	21	primary HPV only	5 years	7 years	4870.56437116892	26.5787036711272	12006.9590389103	64.1808115318847	29.9235680669981	895196
1645	72	21	primary HPV only	5 years	7 years	4149.09843158451	26.5767057124945	10735.0001852418	64.1734019021818	29.9225340932107	726652
1646	73	21	primary HPV only	3 years	10 years	7759.90459731486	26.580173907245	17252.9253563935	64.1863178235032	29.9244975592047	1384287
1647	74	21	primary HPV only	3 years	10 years	6412.42946808039	26.5792238590815	15179.0283389233	64.1829440254438	29.9239148617447	1100432
1648	75	21	primary HPV only	3 years	10 years	5386.03643683976	26.5771194116797	13482.3813994539	64.1751686880972	29.9228230514419	884502
1649	76	21	primary HPV only	7 years	10 years	4707.50910868553	26.5781597970252	10680.0204783847	64.1773534093227	29.9230158358205	908199
1650	77	21	primary HPV only	7 years	10 years	3968.66701088629	26.5774089097262	9672.46549907495	64.1742254076798	29.9225165906199	737946
1651	78	21	primary HPV only	7 years	10 years	3359.76082180602	26.5758158810455	8577.22560579603	64.1688602847343	29.9217744096705	593857
1652	79	21	primary HPV only	5 years	10 years	5716.11006869168	26.5791722099465	12973.179906199	64.1816829388366	29.9237117731199	1085360
1653	80	21	primary HPV only	5 years	10 years	4735.85412800894	26.5785864335352	11418.1230867308	64.1799823804622	29.9234537813122	869340
1654	81	21	primary HPV only	5 years	10 years	4091.97392206973	26.5765659800933	10541.7003723237	64.1724276875746	29.9223971481626	716321
1655	82	21	SweFuture	3 years	7 years	6689.96609933943	26.5783771451541	15883.5699675596	64.1795755607536	29.9233500639603	814628
1656	83	21	SweFuture	3 years	7 years	7017.32850175155	26.5796129313836	16423.4261628816	64.1843135256953	29.9242195420178	998201
1657	84	21	SweFuture	3 years	7 years	6610.74932368703	26.5780267100916	15735.1999363993	64.1779726442296	29.9230653544021	763420
1658	85	21	SweFuture	7 years	7 years	5113.95216842363	26.5774379410135	11841.282305103	64.1747884234577	29.9225816411088	654504
1659	86	21	SweFuture	7 years	7 years	4779.40928095831	26.5780335992672	11217.2618738387	64.1771703818993	29.9229491642153	759271
1660	87	21	SweFuture	7 years	7 years	5441.0584979531	26.5774971573395	12597.7960569805	64.1752329651899	29.9226329296891	649701
1661	88	21	SweFuture	5 years	7 years	5721.31030481507	26.5780169432501	13592.8545593856	64.1782023274715	29.9230846881222	728772
1662	89	21	SweFuture	5 years	7 years	5512.66047861518	26.5790081514686	13038.8099248992	64.181680147969	29.9238020537472	851770
1663	90	21	SweFuture	5 years	7 years	5820.32219652838	26.5777924561171	13581.290599266	64.1767383795201	29.9228928195872	691783
1664	91	21	SweFuture	3 years	10 years	6549.91308335437	26.5782418805842	15284.168106901	64.1786519502072	29.9232060390254	794856
1665	92	21	SweFuture	3 years	10 years	6891.52333527077	26.5795053041318	15892.6040870808	64.1836009784846	29.92411480857	980397
1666	93	21	SweFuture	3 years	10 years	6466.50180828162	26.5778891856405	15112.5499394793	64.1770381781959	29.9229235992838	743014
1667	94	21	SweFuture	7 years	10 years	5053.25954803573	26.5773146551496	11627.5144951849	64.1738252342096	29.9224459437071	646082
1668	95	21	SweFuture	7 years	10 years	4696.18746351537	26.5778106467305	10881.6368856888	64.175504770798	29.9227133416259	746546
1669	96	21	SweFuture	7 years	10 years	5395.30818290269	26.5774514457727	12446.8896581365	64.1750437517763	29.9225929451896	644597
1670	97	21	SweFuture	5 years	10 years	5572.40470455691	26.5777531936682	12922.2256910569	64.1761036736331	29.9227917552628	705505
1671	98	21	SweFuture	5 years	10 years	5387.52427874814	26.5788737420309	12497.1628213882	64.1806812362039	29.9236633455843	833988
1672	99	21	SweFuture	5 years	10 years	5677.34697226695	26.5777230854307	12963.8076196362	64.1762456425508	29.922816788535	672428
1673	100	21	primary HPV only	3 years	7 years	7115.98769042009	26.5799175576923	16270.3814503144	64.1855702309686	29.9243971212648	1004530
1674	101	21	primary HPV only	3 years	7 years	5996.28600580993	26.578933867125	14590.4674710347	64.1820015839999	29.9237335892419	806048
1675	102	21	primary HPV only	3 years	7 years	5134.60178174789	26.5765964488107	13203.0907250672	64.1732516502045	29.9224285173764	654623
1676	103	21	primary HPV only	7 years	7 years	4433.93687441291	26.5780626670524	10468.0933761537	64.1776373838925	29.923019032591	702141
1677	104	21	primary HPV only	7 years	7 years	3746.03275589685	26.5774460833838	9348.39358843585	64.1753262223433	29.9225975508341	566775
1678	105	21	primary HPV only	7 years	7 years	3303.28212366883	26.5754508101506	8764.47405302051	64.1677097448664	29.92153295996	469089
1679	106	21	primary HPV only	5 years	7 years	5246.64946875766	26.5791361459369	12129.2630127501	64.1819794717573	29.9237475526134	806896
1680	107	21	primary HPV only	5 years	7 years	4495.42313555172	26.5783564971322	11207.9592501525	64.1796398917987	29.9233262940262	660908
1681	108	21	primary HPV only	5 years	7 years	3863.27886259211	26.5761813732657	10026.1404375043	64.1714405331138	29.9221240753066	535070
1682	109	21	primary HPV only	3 years	10 years	6997.73561605345	26.5797837923343	15779.0460739007	64.1846445968771	29.9242584844406	987457
1683	110	21	primary HPV only	3 years	10 years	5863.25644151411	26.5788022179545	14022.1473322933	64.1811098333729	29.9235872857203	787251
1684	111	21	primary HPV only	3 years	10 years	4990.53546159232	26.5764627050878	12582.0220302403	64.1722873700879	29.9222846275249	633931
1685	112	21	primary HPV only	7 years	10 years	4303.39563083918	26.5778890906616	9901.09728773284	64.1762986780981	29.9228278408771	682708
1686	113	21	primary HPV only	7 years	10 years	3670.77491532571	26.5772279396113	9058.90765501652	64.1736572203185	29.9223629457508	555412
1687	114	21	primary HPV only	7 years	10 years	3153.60467977693	26.5753477560878	8115.94012476122	64.1669069319389	29.9214278463905	448233
1688	115	21	primary HPV only	5 years	10 years	5176.47656155663	26.5790403206508	11870.9367852878	64.1813618120152	29.9236615499912	797876
1689	116	21	primary HPV only	5 years	10 years	4363.56280863194	26.5782293259375	10630.3943342833	64.1786923748138	29.9232014136827	642417
1690	117	21	primary HPV only	5 years	10 years	3828.51679220096	26.5760480629218	9944.38991631913	64.1704985986324	29.9219856478216	530261
1695	1	22	Natural History	NA	NA	2038.75405086242	26.52973390335	7056.83174711747	63.9233679844137	29.8779396207057	0
1696	2	22	SweCurrent	5 years	NA	6383.61863938575	26.5764209954055	15079.2626421264	64.1674870962713	29.9213614835049	507045
1697	3	22	SweCurrent	5 years	NA	6319.70666102269	26.5764831246046	15000.140501105	64.168367536944	29.9214549040307	506090
1698	4	22	SweCurrent	5 years	NA	6630.92041763074	26.5766835726371	16010.2915768957	64.1694481117884	29.9216292783161	528309
1699	5	22	SweCurrent	7 years	NA	6340.0587663118	26.5764220786146	15011.2612704327	64.1677915590144	29.9213807185046	506291
1700	6	22	SweCurrent	7 years	NA	6078.18996608895	26.5760025185406	14098.2577717377	64.1648625290361	29.9209418625976	482823
1701	7	22	SweCurrent	7 years	NA	6616.77928291463	26.5767007238603	15981.2889600496	64.1696376973874	29.9216495610965	528523
1702	8	22	SweCurrent	5 years	NA	4714.14814251938	26.5732578284842	11755.324898789	64.1546438506563	29.9190416598038	387277
1703	9	22	SweCurrent	7 years	NA	4525.88607569822	26.5727680973452	10953.950201022	64.1506918016005	29.9185115004533	365621
1704	10	22	SweFuture	3 years	7 years	6570.76315607087	26.5776884481754	15603.5148973089	64.1768753913654	29.9227435631723	729893
1705	11	22	SweFuture	3 years	7 years	6740.19126078113	26.578739630743	15879.6614149341	64.1810807674605	29.9234992251275	849931
1706	12	22	SweFuture	3 years	7 years	6542.24021937746	26.5772465522363	15546.3860624806	64.1749824616512	29.9223171609181	701671
1707	13	22	SweFuture	7 years	7 years	5074.59823242329	26.5769112514684	11761.6767733277	64.1728735765686	29.9221025945677	604563
1708	14	22	SweFuture	7 years	7 years	4649.08340188399	26.57725027749	10982.589600196	64.1736973644035	29.9222410044963	668695
1709	15	22	SweFuture	7 years	7 years	5433.39306567388	26.5767248841478	12579.8691742517	64.1719795653958	29.9218573273712	612088
1710	16	22	SweFuture	5 years	7 years	5656.72895899837	26.577430228009	13439.9236457364	64.1759133922626	29.9225796097515	664375
1711	17	22	SweFuture	5 years	7 years	5346.83082296749	26.578153388327	12729.0026984469	64.1783713077349	29.9230596826496	740656
1712	18	22	SweFuture	5 years	7 years	5796.26953287657	26.5770765761491	13515.0388406084	64.1740757320028	29.9222121291719	644946
1713	19	22	SweFuture	3 years	10 years	6417.61138700313	26.577567456531	14938.6415973359	64.175915064793	29.9226217448566	711001
1714	20	22	SweFuture	3 years	10 years	6591.57121290186	26.5786186917746	15235.9853941339	64.1801404273027	29.9233781036426	831504
1715	21	22	SweFuture	3 years	10 years	6388.41953797855	26.5771259487857	14878.6618843988	64.1740276267295	29.9221952973463	682634
1716	22	22	SweFuture	7 years	10 years	5013.65216661298	26.5767941690373	11538.5769592096	64.1719974060979	29.921970709224	597422
1717	23	22	SweFuture	7 years	10 years	4569.55304464098	26.5771648301094	10668.3639977199	64.1731234781584	29.9221478235388	659759
1718	24	22	SweFuture	7 years	10 years	5287.27005186826	26.5765379761101	11912.4044877648	64.1703977385304	29.9216546178459	591591
1719	25	22	SweFuture	5 years	10 years	5488.34864454577	26.5772338812155	12672.8031202312	64.1743098456819	29.922368929651	641840
1720	26	22	SweFuture	5 years	10 years	5218.75341923811	26.5779994940823	12176.939107791	64.1772077243208	29.9229021418943	723910
1721	27	22	SweFuture	5 years	10 years	5659.45772510169	26.5769526295508	12931.0749259692	64.1731113049332	29.9220733823256	628321
1722	28	22	primary HPV only	3 years	7 years	6696.78455134602	26.5792608071005	15523.3661342213	64.1831121406703	29.9238466465505	810343
1723	29	22	primary HPV only	3 years	7 years	5722.50855115182	26.5779725385766	14057.9311794118	64.178688341793	29.9231553078033	655440
1724	30	22	primary HPV only	3 years	7 years	4971.74870797617	26.5750760186188	12865.5456958369	64.1676401029822	29.9213329615254	540649
1725	31	22	primary HPV only	7 years	7 years	4238.22176719209	26.5775081272905	10167.1400852608	64.1752051015778	29.9225126079004	587463
1726	32	22	primary HPV only	7 years	7 years	3625.40926582969	26.5763005850689	9141.25137969377	64.1703066585514	29.9216862611699	474734
1727	33	22	primary HPV only	7 years	7 years	3246.40816041979	26.5740775512726	8657.32150763506	64.1626669632952	29.920469502269	399971
1728	34	22	primary HPV only	5 years	7 years	4961.5530299004	26.5784385046473	11557.3834186342	64.1792268288949	29.9232043971195	660455
1729	35	22	primary HPV only	5 years	7 years	4337.83778208813	26.5772446593524	10930.3919512395	64.1752299359032	29.9225534739254	548471
1730	36	22	primary HPV only	5 years	7 years	3787.82639296068	26.574605391101	9909.14809862096	64.1650710216319	29.9209616894077	448577
1731	37	22	primary HPV only	3 years	10 years	6544.32656469185	26.5791415191203	14860.7563440234	64.1821879739039	29.9237271975562	791303
1732	38	22	primary HPV only	3 years	10 years	5563.17032685885	26.5778173494464	13367.2461310613	64.1774477861346	29.9229857449871	635445
1733	39	22	primary HPV only	3 years	10 years	4804.6898922418	26.5749456118126	12133.8453832538	64.1665484872598	29.9211895801004	519760
1734	40	22	primary HPV only	7 years	10 years	4100.69564383488	26.5773077908085	9568.08941103408	64.1735602021242	29.9222896567197	568892
1735	41	22	primary HPV only	7 years	10 years	3551.93093490787	26.5762149489815	8856.41169001688	64.1697390725147	29.9215960067333	466410
1736	42	22	primary HPV only	7 years	10 years	3099.44215140496	26.5739386010139	8020.96241024408	64.1615571317488	29.9203230481128	381816
1737	43	22	primary HPV only	5 years	10 years	4922.13924282656	26.5783924531646	11447.3679742197	64.1789741613096	29.923160714802	657617
1738	44	22	primary HPV only	5 years	10 years	4202.96808038258	26.5770572941479	10344.2739223992	64.1737356935458	29.9223434833041	530698
1739	45	22	primary HPV only	5 years	10 years	3745.40719173921	26.5745767480289	9775.38676636764	64.1649889209788	29.9209356096799	445355
1740	46	22	SweFuture	3 years	7 years	7084.55612231331	26.5780871106317	16899.3365300252	64.1782736115363	29.9229945839031	1066843
1741	47	22	SweFuture	3 years	7 years	7635.61653121585	26.5794683690428	17812.7199911598	64.1836070567157	29.9239809619627	1347993
1742	48	22	SweFuture	3 years	7 years	6932.17681423217	26.5775643831752	16608.6302632626	64.1760778447559	29.9225667000033	976648
1743	49	22	SweFuture	7 years	7 years	5346.92113582856	26.5772573285213	12444.8550992109	64.1744020924492	29.9223454785438	809618
1744	50	22	SweFuture	7 years	7 years	5144.11006947697	26.5779552999059	12073.5359787997	64.1768207166542	29.9228638885024	969882
1745	51	22	SweFuture	7 years	7 years	5664.31900606235	26.5769466259329	13264.7909148891	64.1726730016591	29.9220561815998	790729
1746	52	22	SweFuture	5 years	7 years	6011.31719973893	26.5778792898251	14355.1649299092	64.1778437505278	29.922915087526	927448
1747	53	22	SweFuture	5 years	7 years	5947.94434519366	26.5789964563593	14021.1697758177	64.1817221834025	29.9237146290082	1112696
1748	54	22	SweFuture	5 years	7 years	6058.82202477916	26.5773702734954	14240.0869696496	64.1750588595551	29.9224248246438	854404
1749	55	22	SweFuture	3 years	10 years	6939.09960275239	26.5780638159954	16271.1020334803	64.1782095312879	29.922983638086	1037518
1750	56	22	SweFuture	3 years	10 years	7505.10282257474	26.579430109049	17257.0032709326	64.183458954162	29.9239504952142	1321880
1751	57	22	SweFuture	3 years	10 years	6780.75898016382	26.5775473874357	15951.6967449674	64.1760402558275	29.9225608156547	945925
1752	58	22	SweFuture	7 years	10 years	5297.19924951912	26.577038906859	12306.5616803368	64.1726696316237	29.9220984480254	798291
1753	59	22	SweFuture	7 years	10 years	5043.84362223834	26.5777500621401	11662.4160564205	64.1751940182512	29.922647458796	946308
1754	60	22	SweFuture	7 years	10 years	5597.48635792539	26.5769391880246	13008.5883545635	64.1727663036241	29.9220648504696	779439
1755	61	22	SweFuture	5 years	10 years	5859.28144657849	26.5777090074202	13669.2338826388	64.1765079231742	29.9227415515173	893765
1756	62	22	SweFuture	5 years	10 years	5819.70593894466	26.5789137937394	13465.8242673626	64.1811896257619	29.9236438799493	1085886
1757	63	22	SweFuture	5 years	10 years	5909.60126995699	26.5773368936137	13594.0941540415	64.1749288711083	29.9224063852459	823485
1758	64	22	primary HPV only	3 years	7 years	7944.80265007964	26.5798565608639	17977.0150307302	64.1849753843294	29.9242055937753	1434394
1759	65	22	primary HPV only	3 years	7 years	6620.77052767238	26.5788523951243	15989.0844124441	64.1813706910557	29.9236663670339	1156290
1760	66	22	primary HPV only	3 years	7 years	5626.24695964898	26.576147447216	14381.0424830648	64.1715000332831	29.9220908824807	947457
1761	67	22	primary HPV only	7 years	7 years	4894.92600978333	26.577754531288	11421.2675949359	64.17595302879	29.9226368682764	957958
1762	68	22	primary HPV only	7 years	7 years	4113.11606115425	26.577356427857	10207.9796732767	64.1748816928661	29.9225998263894	778119
1763	69	22	primary HPV only	7 years	7 years	3590.54584338776	26.5748023512528	9473.48472120718	64.1650004681589	29.9209472358824	648108
1764	70	22	primary HPV only	5 years	7 years	5838.71956163629	26.5790919886233	13384.3128640486	64.1819148241348	29.9237209041513	1121701
1765	71	22	primary HPV only	5 years	7 years	4932.31830469032	26.5783275987746	12197.5928550485	64.1794666941202	29.9233230315365	921851
1766	72	22	primary HPV only	5 years	7 years	4233.75040682517	26.5756965154718	10988.7610345103	64.1695661157702	29.9217290092896	755970
1767	73	22	primary HPV only	3 years	10 years	7818.53492432828	26.5798208398311	17441.5946245062	64.1848599286583	29.9241717924089	1408998
1768	74	22	primary HPV only	3 years	10 years	6483.40652148082	26.5788245579826	15402.8388899688	64.1812942587876	29.9236404553165	1128939
1769	75	22	primary HPV only	3 years	10 years	5479.45351948083	26.5761227952746	13748.2493233332	64.1714558635184	29.9220830011944	917692
1770	76	22	primary HPV only	7 years	10 years	4765.82460325632	26.5775900442834	10866.2076227562	64.1746885983215	29.9224669633794	928679
1771	77	22	primary HPV only	7 years	10 years	4023.00658837936	26.5771095465016	9853.31634254338	64.172867153716	29.9223213089501	756824
1772	78	22	primary HPV only	7 years	10 years	3434.03107981023	26.5747341200988	8793.52961609613	64.1645279325073	29.9208869724416	615485
1773	79	22	primary HPV only	5 years	10 years	5772.42691919475	26.5789483854057	13156.403106491	64.1808891209467	29.9235659109188	1108603
1774	80	22	primary HPV only	5 years	10 years	4798.11195325051	26.5781601440633	11619.86900995	64.1782166982088	29.9231434471584	892588
1775	81	22	primary HPV only	5 years	10 years	4169.96681010502	26.5755466303297	10764.6740665406	64.1685085306651	29.9215623370874	743905
1776	82	22	SweFuture	3 years	7 years	6765.24075447217	26.5779081601282	16095.6228936089	64.1776083442988	29.9228790881512	846509
1777	83	22	SweFuture	3 years	7 years	7078.11215694864	26.5791595884044	16608.4886706266	64.1823711763525	29.9237619979938	1022587
1778	84	22	SweFuture	3 years	7 years	6692.60379860143	26.5774430162159	15960.4628137681	64.1756239939935	29.9225176206352	796707
1779	85	22	SweFuture	7 years	7 years	5177.59885888527	26.5770326201554	12025.9194827748	64.1733334039794	29.9221860914187	676739
1780	86	22	SweFuture	7 years	7 years	4832.75009896227	26.5775408669997	11394.562599566	64.1749020556088	29.9224316253026	774772
1781	87	22	SweFuture	7 years	7 years	5515.52332065545	26.5769135963383	12815.2753764337	64.172766931389	29.9221116026802	673774
1782	88	22	SweFuture	5 years	7 years	5789.25747361428	26.5775936904745	13787.0713245332	64.1765620355096	29.92266192102	756741
1783	89	22	SweFuture	5 years	7 years	5566.99346935171	26.578627624554	13206.1565466454	64.1802716910206	29.9234140580384	870774
1784	90	22	SweFuture	5 years	7 years	5893.39682167099	26.5772842435868	13781.3557895779	64.1748257391013	29.9224181241978	718461
1785	91	22	SweFuture	3 years	10 years	6622.94868261672	26.5778074106478	15484.9864901248	64.1769015656649	29.9227721278556	824188
1786	92	22	SweFuture	3 years	10 years	6950.91398134048	26.579052794274	16073.8483122231	64.1816721057411	29.9236547159718	1002677
1787	93	22	SweFuture	3 years	10 years	6545.1129630471	26.5773556193193	15322.965300353	64.1750285142851	29.9224283588807	773590
1788	94	22	SweFuture	7 years	10 years	5114.49116599719	26.5768893465912	11806.0501514415	64.1721819574848	29.9220218432109	667002
1789	95	22	SweFuture	7 years	10 years	4742.82569599461	26.5773614121058	11025.3745861658	64.1735441130433	29.9222367158877	759641
1790	96	22	SweFuture	7 years	10 years	5465.44057337468	26.5768974504384	12636.3424177441	64.1727844672271	29.9221005942982	668311
1791	97	22	SweFuture	5 years	10 years	5635.97491654346	26.5773475212154	13098.8683124831	64.174595752521	29.9223840533299	730545
1792	98	22	SweFuture	5 years	10 years	5439.58987506749	26.5784960264093	12652.4563477834	64.1793015633572	29.9232739796689	851066
1793	99	22	SweFuture	5 years	10 years	5751.22857579748	26.577209717087	13171.1459830198	64.1743157069679	29.9223369382201	696768
1794	100	22	primary HPV only	3 years	7 years	7171.68934392254	26.5795378570385	16450.8832251122	64.1838821903745	29.9240054991196	1025439
1795	101	22	primary HPV only	3 years	7 years	6059.54543958531	26.5784925257509	14781.0584798447	64.1803055449814	29.9234621440882	828983
1796	102	22	primary HPV only	3 years	7 years	5219.1228206838	26.5755303959046	13433.1790114101	64.1691775506265	29.9216320378482	679976
1797	103	22	primary HPV only	7 years	7 years	4488.31394326839	26.5776824969143	10637.3553907939	64.1759389254277	29.9226887333311	718837
1798	104	22	primary HPV only	7 years	7 years	3802.77490411529	26.5768473598682	9527.24900160998	64.1727109310134	29.9221132620779	582336
1799	105	22	primary HPV only	7 years	7 years	3378.43531806188	26.574240410473	8968.74780763805	64.1630038005051	29.9205470265893	487188
1800	106	22	primary HPV only	5 years	7 years	5300.76511172224	26.5788707551907	12300.7230221902	64.1809574709221	29.9236026274298	823738
1801	107	22	primary HPV only	5 years	7 years	4554.44687166586	26.577843110182	11380.2268550485	64.1776933321302	29.9229895040077	679474
1802	108	22	primary HPV only	5 years	7 years	3942.68014941073	26.5750650644854	10253.5870190502	64.1670967663133	29.9212802031864	554519
1803	109	22	primary HPV only	3 years	10 years	7051.13164564879	26.5794159082019	15950.2134458744	64.1830525093517	29.9238759315618	1006392
1804	110	22	primary HPV only	3 years	10 years	5925.97392856477	26.578409974077	14216.0752610726	64.1797871238602	29.9233872695671	807856
1805	111	22	primary HPV only	3 years	10 years	5073.62374810011	26.5754389152933	12806.9121707217	64.1685486204494	29.9215402057876	657355
1806	112	22	primary HPV only	7 years	10 years	4355.70948670683	26.5775540670713	10060.0062536025	64.174925874562	29.9225663870733	696902
1807	113	22	primary HPV only	7 years	10 years	3722.19415982791	26.5766593422373	9211.49118021177	64.1712536137066	29.921910773152	568310
1808	114	22	primary HPV only	7 years	10 years	3228.32804235671	26.5741130027502	8320.68896598964	64.162018689097	29.9204116458391	463500
1809	115	22	primary HPV only	5 years	10 years	5226.49442334043	26.5787930909447	12025.134806628	64.1804648026272	29.9235254857749	813759
1810	116	22	primary HPV only	5 years	10 years	4422.35277109068	26.5776992134087	10809.5588471084	64.1765502136415	29.9228403762473	658721
1811	117	22	primary HPV only	5 years	10 years	3902.66977594411	26.5749725395138	10145.5487430674	64.1664628306837	29.9211817905681	549419
1816	1	23	Natural History	NA	NA	1880.6140418316	26.533857616648	6471.5901397014	63.9451821338566	29.8819016142451	0
1817	2	23	SweCurrent	5 years	NA	6329.09885492268	26.576792782064	14915.3460352203	64.1696462679986	29.9218540442262	489778
1818	3	23	SweCurrent	5 years	NA	6265.75173008086	26.5768101809613	14830.7118473384	64.1703293397837	29.921885697257	488641
1819	4	23	SweCurrent	5 years	NA	6574.76209123521	26.5770781570578	15838.5085444454	64.1717403700467	29.9221563345475	509888
1820	5	23	SweCurrent	7 years	NA	6285.12490479256	26.5767673744606	14839.7895275752	64.1697914482095	29.9218311642601	488834
1821	6	23	SweCurrent	7 years	NA	6023.04653282043	26.5763749830756	13919.5611806518	64.1671170695507	29.9214254064782	467052
1822	7	23	SweCurrent	7 years	NA	6561.33285008274	26.5770844987056	15814.2061169611	64.1718542473062	29.9221665102382	509785
1823	8	23	SweCurrent	5 years	NA	4667.66051863341	26.5736156562545	11619.4212577526	64.1562645699587	29.9194125633534	373407
1824	9	23	SweCurrent	7 years	NA	4477.49842624031	26.5731783619838	10800.4960901409	64.1527912921315	29.9189300424337	353119
1825	10	23	SweFuture	3 years	7 years	6511.52039121952	26.5777639539323	15441.9445234852	64.1772400172435	29.9228371689529	704747
1826	11	23	SweFuture	3 years	7 years	6690.41672318041	26.5788507061499	15732.4408127681	64.1816040397505	29.9236534016565	830248
1827	12	23	SweFuture	3 years	7 years	6479.68917214532	26.5775297628888	15379.107606916	64.1761729302102	29.922669401254	676177
1828	13	23	SweFuture	7 years	7 years	5020.09804081268	26.5770064385521	11610.8909979299	64.1732761897585	29.9221770322844	586721
1829	14	23	SweFuture	7 years	7 years	4611.74494183658	26.5773586339865	10856.0377784777	64.1743825090727	29.9223895388498	657390
1830	15	23	SweFuture	7 years	7 years	5375.30717014055	26.5770444867659	12421.8738698987	64.1733772211348	29.9222584985591	591998
1831	16	23	SweFuture	5 years	7 years	5598.30836409587	26.5775178414069	13274.4474925549	64.1764052913753	29.9226555130634	643054
1832	17	23	SweFuture	5 years	7 years	5311.8507015206	26.5781010568886	12622.2300167801	64.1781442726941	29.9230253412765	727014
1833	18	23	SweFuture	5 years	7 years	5736.44503855757	26.5773208290056	13354.9423511435	64.1750727386816	29.9225056738639	623366
1834	19	23	SweFuture	3 years	10 years	6360.72181202884	26.5776039521756	14789.7140808608	64.1760086739927	29.9226667332293	687936
1835	20	23	SweFuture	3 years	10 years	6544.22708361537	26.5786777510079	15104.72600096	64.1802969564627	29.9234597237422	813795
1836	21	23	SweFuture	3 years	10 years	6327.21516962388	26.5773871402207	14718.2723860438	64.1750803634757	29.9225204689387	659081
1837	22	23	SweFuture	7 years	10 years	4962.1215595571	26.5768679556237	11398.6770380303	64.1722639593277	29.9220279601872	580303
1838	23	23	SweFuture	7 years	10 years	4533.38547830075	26.5772641338834	10544.6616220762	64.1737790836905	29.9222850015449	649483
1839	24	23	SweFuture	7 years	10 years	5228.94172630073	26.5768283496887	11747.8540785008	64.1716078013457	29.922015398424	573263
1840	25	23	SweFuture	5 years	10 years	5432.60363651621	26.5773089423931	12519.1531900319	64.1747201766084	29.9224204098855	622575
1841	26	23	SweFuture	5 years	10 years	5184.40048806138	26.5779114558579	12072.6777621976	64.1766704330707	29.9228240645196	711466
1842	27	23	SweFuture	5 years	10 years	5597.65735073399	26.5772164921837	12757.2491146711	64.1742206326701	29.92239077536	608129
1843	28	23	primary HPV only	3 years	7 years	6659.2894948301	26.579360301738	15391.7207981279	64.1835973697574	29.9240023824764	795881
1844	29	23	primary HPV only	3 years	7 years	5681.59681610583	26.5780223583576	13931.9459754997	64.1787572271604	29.923180860646	638447
1845	30	23	primary HPV only	3 years	7 years	4919.18574422109	26.5753130177337	12709.414305563	64.1684888733758	29.9215114002966	520296
1846	31	23	primary HPV only	7 years	7 years	4207.00062145811	26.577594535563	10053.8841097811	64.175697992881	29.9226236014895	578647
1847	32	23	primary HPV only	7 years	7 years	3592.79092588688	26.5764688745407	9023.55553719535	64.1711698702043	29.9218679681697	465022
1848	33	23	primary HPV only	7 years	7 years	3207.85217114638	26.5742439421362	8542.93954083539	64.1630510604785	29.92059854245	386542
1849	34	23	primary HPV only	5 years	7 years	4930.11931375884	26.5785770887206	11442.7425551855	64.1798463149153	29.9233988328091	650393
1850	35	23	primary HPV only	5 years	7 years	4299.54845122809	26.5773688651717	10799.1563441234	64.1757798343435	29.9226704108268	535208
1851	36	23	primary HPV only	5 years	7 years	3741.15596734912	26.5748336362927	9764.68831628314	64.165870582982	29.9211522184118	433155
1852	37	23	primary HPV only	3 years	10 years	6510.35109085166	26.579191214993	14753.8241149811	64.1822943063264	29.9238217317363	778822
1853	38	23	primary HPV only	3 years	10 years	5522.46341674824	26.5778774250913	13238.8839693397	64.1776421240092	29.9230242613591	620575
1854	39	23	primary HPV only	3 years	10 years	4752.80066556282	26.5751846520694	11980.037605536	64.1674423412847	29.9213714450146	501723
1855	40	23	primary HPV only	7 years	10 years	4069.49637358316	26.5774086573059	9453.01190795905	64.1741850322249	29.9224211794881	561412
1856	41	23	primary HPV only	7 years	10 years	3521.5822699213	26.5763993801985	8748.8987419074	64.1707657342608	29.9218035000053	457821
1857	42	23	primary HPV only	7 years	10 years	3057.70115995018	26.5741339793593	7887.00357773576	64.1621653640916	29.9204702816052	370120
1858	43	23	primary HPV only	5 years	10 years	4894.32408072116	26.5784752130976	11351.9798703987	64.1791462234254	29.9232905339983	647145
1859	44	23	primary HPV only	5 years	10 years	4165.65244633768	26.5772001915027	10217.1338386584	64.1744451193644	29.9224918758547	518611
1860	45	23	primary HPV only	5 years	10 years	3702.38588120736	26.5747819523229	9650.83691176909	64.1655956698885	29.9211031787014	430150
1861	46	23	SweFuture	3 years	7 years	7001.75113336795	26.5782245330529	16663.6638818988	64.1789566527533	29.9231384492958	1026978
1862	47	23	SweFuture	3 years	7 years	7574.35262291887	26.5795191898932	17619.8840224601	64.1839658667723	29.9240580292503	1317101
1863	48	23	SweFuture	3 years	7 years	6849.03819609082	26.577844264753	16376.7575252752	64.1773164898565	29.9228942966519	937735
1864	49	23	SweFuture	7 years	7 years	5280.03536036091	26.5773958770254	12259.0592623926	64.1749320284278	29.9224837511235	781835
1865	50	23	SweFuture	7 years	7 years	5103.32613881537	26.5778894144763	11925.304303423	64.1768764196919	29.9228579509844	950439
1866	51	23	SweFuture	7 years	7 years	5591.79656411174	26.5772716547776	13052.0298688586	64.174292018356	29.9224546061649	760223
1867	52	23	SweFuture	5 years	7 years	5939.50967571655	26.5779242935397	14153.7834911749	64.1779429597407	29.9229359120213	893312
1868	53	23	SweFuture	5 years	7 years	5900.24122274675	26.5790053786132	13868.5742921229	64.1817990155351	29.9237349335754	1089234
1869	54	23	SweFuture	5 years	7 years	5986.57481219011	26.5775956013267	14041.4554835548	64.1760610064198	29.9226987884856	822100
1870	55	23	SweFuture	3 years	10 years	6856.94578108428	26.5781835398019	16038.5741223012	64.178743242826	29.9231005201744	1000038
1871	56	23	SweFuture	3 years	10 years	7444.67669279763	26.5794752858953	17067.3457020969	64.1837695463231	29.9240095324796	1293117
1872	57	23	SweFuture	3 years	10 years	6698.70818450414	26.5778011693095	15723.5724186841	64.1770863546847	29.9228552567396	909338
1873	58	23	SweFuture	7 years	10 years	5231.28269584663	26.5772147683935	12117.2107816278	64.1735248086143	29.9222876243806	771421
1874	59	23	SweFuture	7 years	10 years	5005.63612911583	26.5776796604878	11520.5927913879	64.175245356383	29.9226360539696	929488
1875	60	23	SweFuture	7 years	10 years	5529.25537755432	26.5771899654972	12821.0764309243	64.1738429387314	29.922362294368	750278
1876	61	23	SweFuture	5 years	10 years	5788.67689226592	26.5777722849839	13470.5924152041	64.1767397163238	29.9227843422329	862439
1877	62	23	SweFuture	5 years	10 years	5772.72061570426	26.5789252118658	13316.6122725027	64.1812566827241	29.9236620471495	1064344
1878	63	23	SweFuture	5 years	10 years	5837.23514124946	26.5775190523398	13393.7457769177	64.1755532457814	29.9226235859685	793453
1879	64	23	primary HPV only	3 years	7 years	7893.72262523504	26.579990127204	17800.1659023589	64.1855673590362	29.9243619734601	1408315
1880	65	23	primary HPV only	3 years	7 years	6560.6845724798	26.5789110248958	15798.2767680276	64.181841507342	29.9237326945152	1126123
1881	66	23	primary HPV only	3 years	7 years	5555.57116431832	26.5764166231712	14170.966106441	64.1726401474865	29.9223224367506	912744
1882	67	23	primary HPV only	7 years	7 years	4854.16593219218	26.5780985645019	11284.6547110071	64.1774455225332	29.9229879717613	940918
1883	68	23	primary HPV only	7 years	7 years	4074.57776084821	26.5772158498418	10058.6315884358	64.1744375342936	29.9224843878971	759816
1884	69	23	primary HPV only	7 years	7 years	3539.61654444531	26.5751746045644	9311.97835132348	64.1666979089087	29.921333958563	625457
1885	70	23	primary HPV only	5 years	7 years	5790.08680390975	26.5792202373871	13220.4302199021	64.182488869254	29.9237843088069	1100810
1886	71	23	primary HPV only	5 years	7 years	4888.50630039946	26.578368975683	12050.5817651176	64.1795972813947	29.9233845349213	899150
1887	72	23	primary HPV only	5 years	7 years	4174.00783449087	26.5759605940323	10793.9336099361	64.1706683168787	29.9219999596591	728470
1888	73	23	primary HPV only	3 years	10 years	7769.41506546006	26.5799527689386	17275.6947726676	64.1854242266401	29.9243173458291	1384951
1889	74	23	primary HPV only	3 years	10 years	6424.4723778434	26.5788791457255	15216.5728997889	64.1816974024147	29.9237034806108	1100993
1890	75	23	primary HPV only	3 years	10 years	5408.76375589726	26.5763537910847	13538.7304988449	64.1722638577998	29.9222557224358	885082
1891	76	23	primary HPV only	7 years	10 years	4724.71370771579	26.5779730923709	10724.2230294502	64.1765242465136	29.9228630430904	914161
1892	77	23	primary HPV only	7 years	10 years	3988.22720957334	26.5769945098913	9716.54258330579	64.1726908857127	29.9222537811904	741164
1893	78	23	primary HPV only	7 years	10 years	3382.13131184076	26.5751086611427	8626.75473234729	64.1662380052126	29.9212625571435	595465
1894	79	23	primary HPV only	5 years	10 years	5726.59835334603	26.5790479999859	13000.7986518265	64.1812604342758	29.9235982512187	1088997
1895	80	23	primary HPV only	5 years	10 years	4753.38331923939	26.5782610570607	11461.0535099951	64.178841774663	29.92328228131	871953
1896	81	23	primary HPV only	5 years	10 years	4116.88963168801	26.5757858440423	10603.9454922149	64.1694122965847	29.9218171518655	717858
1897	82	23	SweFuture	3 years	7 years	6698.48791447812	26.5780363681226	15908.6260646206	64.1782743744166	29.9230361734076	816043
1898	83	23	SweFuture	3 years	7 years	7025.52448837994	26.5793070476089	16448.3066393263	64.1830817039689	29.9239605577225	998178
1899	84	23	SweFuture	3 years	7 years	6622.75704731225	26.5776476827884	15769.8633760337	64.1764471232327	29.9227500676544	766175
1900	85	23	SweFuture	7 years	7 years	5117.24167091179	26.5771999401212	11855.1996545365	64.1740913327163	29.9223324406249	655547
1901	86	23	SweFuture	7 years	7 years	4787.08321321426	26.5778548742731	11234.3811637716	64.1766855880637	29.9227850156303	760768
1902	87	23	SweFuture	7 years	7 years	5452.90211277099	26.57711512245	12639.9553506135	64.1736047931332	29.9223290389846	650693
1903	88	23	SweFuture	5 years	7 years	5728.00449995156	26.5777235590077	13618.1428871288	64.1771243801342	29.9228027237906	731045
1904	89	23	SweFuture	5 years	7 years	5522.35640419711	26.5787947408486	13066.5152458724	64.1809921213675	29.923630807569	854401
1905	90	23	SweFuture	5 years	7 years	5828.5943253325	26.5774855553901	13606.3411230512	64.1756837594452	29.922642281489	693367
1906	91	23	SweFuture	3 years	10 years	6557.77103768047	26.5778941009687	15305.3575876358	64.1772718239193	29.9228785217283	795843
1907	92	23	SweFuture	3 years	10 years	6899.99149034597	26.5791839803079	15920.3472454324	64.182217086657	29.9238326920666	980038
1908	93	23	SweFuture	3 years	10 years	6477.58571052794	26.5774979222772	15142.6331502915	64.1753825040201	29.9225834135706	745133
1909	94	23	SweFuture	7 years	10 years	5056.07442140848	26.5770722014318	11638.0468951089	64.1730590165185	29.9221958287019	646747
1910	95	23	SweFuture	7 years	10 years	4702.54700835764	26.5776400128517	10892.4116401564	64.1750827421684	29.9225660879267	747482
1911	96	23	SweFuture	7 years	10 years	5404.96424872558	26.5770572198116	12475.276101821	64.1733472137699	29.9222596413058	645688
1912	97	23	SweFuture	5 years	10 years	5577.74164763574	26.5774760106669	12940.5776097761	64.1751702251661	29.9225325712813	707305
1913	98	23	SweFuture	5 years	10 years	5395.59564791268	26.5786692464086	12517.373205312	64.1800753320136	29.9234939000007	836094
1914	99	23	SweFuture	5 years	10 years	5685.39780555321	26.5774058985467	12988.6692210322	64.1750764131067	29.9225490724793	673607
1915	100	23	primary HPV only	3 years	7 years	7126.77923037439	26.5797128250794	16296.9797704776	64.1847024893812	29.9242145764567	1006284
1916	101	23	primary HPV only	3 years	7 years	6010.02452596225	26.5785380269833	14626.38700641	64.180547201843	29.9234742142442	806567
1917	102	23	primary HPV only	3 years	7 years	5158.74369867045	26.5757489012746	13261.2666957869	64.169999654087	29.9217684043592	654676
1918	103	23	primary HPV only	7 years	7 years	4451.92677815465	26.5779192687687	10513.686602646	64.1770460281589	29.9229256428805	706874
1919	104	23	primary HPV only	7 years	7 years	3766.34784494517	26.576981919185	9393.40522865226	64.1736413897888	29.9222655958223	569550
1920	105	23	primary HPV only	7 years	7 years	3329.29828606151	26.5745842741739	8820.73149353491	64.1643883284205	29.9208182050857	470951
1921	106	23	primary HPV only	5 years	7 years	5259.85025713525	26.5789938968639	12157.8862133221	64.1815115837947	29.9236777435593	809068
1922	107	23	primary HPV only	5 years	7 years	4514.14739966363	26.5778792771689	11249.4536902169	64.1778482304377	29.9229919068275	663744
1923	108	23	primary HPV only	5 years	7 years	3888.56465338129	26.5753504618914	10083.5773617736	64.1682403412384	29.9214851278784	535280
1924	109	23	primary HPV only	3 years	10 years	7008.41726278835	26.5795857777476	15807.0160957609	64.1838195523202	29.9240804133482	988920
1925	110	23	primary HPV only	3 years	10 years	5877.01888062506	26.5784139378028	14061.4266406664	64.1796505853182	29.9233387109252	787270
1926	111	23	primary HPV only	3 years	10 years	5014.04150443579	26.5756163237901	12637.309805298	64.1690667645251	29.9216215131209	633995
1927	112	23	primary HPV only	7 years	10 years	4319.42233217062	26.577794661402	9933.8806732867	64.176089021174	29.9227984525288	686854
1928	113	23	primary HPV only	7 years	10 years	3689.48292021854	26.5767835537496	9094.49187709874	64.1721683066193	29.9220572592576	557719
1929	114	23	primary HPV only	7 years	10 years	3178.56776832115	26.5744659665177	8167.21182747825	64.1634906471286	29.9206949942341	449408
1930	115	23	primary HPV only	5 years	10 years	5188.20601741799	26.5788950104091	11890.1686887068	64.1808961327852	29.923580035955	799816
1931	116	23	primary HPV only	5 years	10 years	4380.24148739142	26.5777675914953	10665.9644735047	64.1770349706092	29.9228770245318	644148
1932	117	23	primary HPV only	5 years	10 years	3852.43544958543	26.5752179246398	9996.87363169629	64.1672738547895	29.9213418678361	530643
1937	1	24	Natural History	NA	NA	1834.2620371436	26.5355901198317	6562.24129141291	63.9471425182297	29.8828241931437	0
1938	2	24	SweCurrent	5 years	NA	6330.58638616454	26.5774121798185	14872.6042350423	64.1721695788997	29.9221670023898	497615
1939	3	24	SweCurrent	5 years	NA	6266.96003985235	26.5774593303767	14794.170506565	64.1729452384283	29.9222560979557	496408
1940	4	24	SweCurrent	5 years	NA	6577.33104624841	26.5776516402365	15807.903198332	64.1739327455465	29.9224049356849	516620
1941	5	24	SweCurrent	7 years	NA	6285.93645824251	26.577435873985	14798.9582617226	64.17264259343	29.9222127376181	496592
1942	6	24	SweCurrent	7 years	NA	6027.79076505849	26.576971206886	13901.7266706267	64.1694498004699	29.9217321826064	475153
1943	7	24	SweCurrent	7 years	NA	6562.2578787004	26.5776931823683	15774.4827235272	64.1743362637822	29.9224589467188	516545
1944	8	24	SweCurrent	5 years	NA	4650.88607830327	26.5744735998393	11543.9708894689	64.159641369987	29.920029352281	377193
1945	9	24	SweCurrent	7 years	NA	4461.45676376471	26.5740717380334	10729.5662380824	64.1564220102296	29.9195990195182	358226
1946	10	24	SweFuture	3 years	7 years	6490.81253102696	26.5786231576629	15349.6285312053	64.1805122748147	29.9233951827851	696051
1947	11	24	SweFuture	3 years	7 years	6676.05074510185	26.5796476621063	15656.0406512465	64.1846274879134	29.9242258830712	822672
1948	12	24	SweFuture	3 years	7 years	6462.02771531292	26.5783268142511	15293.2335477354	64.1793196175024	29.9231333472779	668300
1949	13	24	SweFuture	7 years	7 years	5000.38073138063	26.5778380367714	11514.0259720797	64.1765745190205	29.9227125558915	581071
1950	14	24	SweFuture	7 years	7 years	4593.47484519307	26.5782089760717	10776.4324279842	64.1777594428649	29.9230666729004	648753
1951	15	24	SweFuture	7 years	7 years	5360.32880662707	26.577849950169	12344.5319487595	64.176598385509	29.9227406167782	587322
1952	16	24	SweFuture	5 years	7 years	5580.38343942362	26.5783342620077	13195.5825370253	64.1793971064594	29.9231775636737	634175
1953	17	24	SweFuture	5 years	7 years	5289.27934579571	26.5789642501876	12522.8177888978	64.1815372173403	29.9236376919299	718281
1954	18	24	SweFuture	5 years	7 years	5717.62943180609	26.5782205315779	13259.3742946429	64.1788214609899	29.9230999624429	617280
1955	19	24	SweFuture	3 years	10 years	6337.22134145198	26.5785247242238	14680.9903874638	64.1797599230772	29.9232944863943	680723
1956	20	24	SweFuture	3 years	10 years	6527.37161494881	26.5795498747596	15012.3344163841	64.1838769348389	29.9241233794301	807702
1957	21	24	SweFuture	3 years	10 years	6307.28865429822	26.5782292032666	14618.8147428474	64.1785665909814	29.9230290094578	652970
1958	22	24	SweFuture	7 years	10 years	4943.37736948707	26.5777324192715	11312.4593821538	64.1757915453291	29.9225997994301	575838
1959	23	24	SweFuture	7 years	10 years	4516.57136195452	26.5781305073053	10471.6290659506	64.1772181623326	29.9229761201343	642028
1960	24	24	SweFuture	7 years	10 years	5214.26522233815	26.5776830351179	11673.6195355153	64.1752540266693	29.9225691535656	570531
1961	25	24	SweFuture	5 years	10 years	5412.58229870065	26.578185638657	12425.1369954499	64.1782233537299	29.9230134194361	616329
1962	26	24	SweFuture	5 years	10 years	5161.68577920795	26.5788218648636	11974.5750623706	64.1804039691442	29.9234815935885	704461
1963	27	24	SweFuture	5 years	10 years	5579.69786590662	26.5781199646271	12668.2283790438	64.1780386382615	29.9229875190187	603473
1964	28	24	primary HPV only	3 years	7 years	6645.17641522474	26.5798073302272	15319.8099996599	64.1852523389224	29.9242242737403	786698
1965	29	24	primary HPV only	3 years	7 years	5647.81445875365	26.5791504073865	13821.1735860758	64.1829838036795	29.923937859903	628342
1966	30	24	primary HPV only	3 years	7 years	4847.30786991978	26.5773957840958	12524.7909471094	64.1765082987156	29.9229209343674	509675
1967	31	24	primary HPV only	7 years	7 years	4185.51864293898	26.5780258276122	9967.10966875666	64.1772086994482	29.9229083606427	565753
1968	32	24	primary HPV only	7 years	7 years	3557.19494420468	26.5775551849644	8909.72368315681	64.1751648675154	29.9226225414039	455036
1969	33	24	primary HPV only	7 years	7 years	3134.34317174755	26.5763197438154	8357.07384891847	64.1710496976852	29.9219964815056	375779
1970	34	24	primary HPV only	5 years	7 years	4907.41953015297	26.5790212958007	11350.3525828658	64.1815923934482	29.923612661339	639867
1971	35	24	primary HPV only	5 years	7 years	4264.69291583422	26.5784772347802	10690.6266552065	64.180054819181	29.9234211398126	524927
1972	36	24	primary HPV only	5 years	7 years	3669.26173876324	26.5769459710277	9581.01414298141	64.1742369680731	29.9226254041672	423042
1973	37	24	primary HPV only	3 years	10 years	6494.15588122931	26.5796958071167	14666.7298875188	64.1843735579221	29.9241086955135	771366
1974	38	24	primary HPV only	3 years	10 years	5487.34905493624	26.5790540485814	13118.5333562535	64.1822533241291	29.9238361260976	612046
1975	39	24	primary HPV only	3 years	10 years	4681.73573976572	26.5773007378981	11800.1233881539	64.1757635479768	29.92282575455	492746
1976	40	24	primary HPV only	7 years	10 years	4048.68663328337	26.5778673015141	9367.68077350771	64.1758811071469	29.9227312055881	551005
1977	41	24	primary HPV only	7 years	10 years	3486.05907265649	26.5774762994721	8634.14956761565	64.1746534953093	29.9225306706101	448996
1978	42	24	primary HPV only	7 years	10 years	2985.92551472044	26.5762379551598	7709.13544569444	64.1704199324447	29.9219169299323	361227
1979	43	24	primary HPV only	5 years	10 years	4871.78863744613	26.5789422082902	11261.4296661966	64.1810368403618	29.9235204002888	637300
1980	44	24	primary HPV only	5 years	10 years	4130.37147384133	26.5783127492642	10105.1481462414	64.1787373243399	29.9232355839259	510133
1981	45	24	primary HPV only	5 years	10 years	3631.775475843	26.5768571388136	9473.41254108539	64.1736368060667	29.9225252967086	420158
1982	46	24	SweFuture	3 years	7 years	6977.2082159977	26.579166564469	16560.5941482014	64.1827011777095	29.9238310929456	1012933
1983	47	24	SweFuture	3 years	7 years	7571.504127833	26.5801431029556	17556.5694202741	64.1864022636755	29.9244457128068	1313124
1984	48	24	SweFuture	3 years	7 years	6820.12510161507	26.5786900064978	16256.2927626676	64.1807757345799	29.9234157506552	921582
1985	49	24	SweFuture	7 years	7 years	5258.71887747096	26.5782683415154	12152.8324930249	64.1785471438824	29.9230851803341	772995
1986	50	24	SweFuture	7 years	7 years	5088.88821085472	26.5786587040993	11831.5380466004	64.179893482202	29.9234133848645	942681
1987	51	24	SweFuture	7 years	7 years	5571.68995148399	26.5780668823953	12956.4370888308	64.1774019448321	29.9229055765603	749978
1988	52	24	SweFuture	5 years	7 years	5917.10949155577	26.5788044674189	14052.6995434554	64.181362022387	29.9235514604278	880038
1989	53	24	SweFuture	5 years	7 years	5889.47984051978	26.579706948034	13782.9261176211	64.1846446038411	29.9242413073939	1082143
1990	54	24	SweFuture	5 years	7 years	5960.94183006942	26.5785111584292	13922.272205542	64.1799222160135	29.9233045764484	809976
1991	55	24	SweFuture	3 years	10 years	6832.40057564454	26.579122773353	15934.8675587355	64.182438558274	29.9237833807702	987993
1992	56	24	SweFuture	3 years	10 years	7442.79585907229	26.5800814898706	17009.1393984339	64.1860218806986	29.9243759587108	1290362
1993	57	24	SweFuture	3 years	10 years	6670.35685029209	26.5786441595566	15606.5280767007	64.1804827540891	29.9233689220063	895656
1994	58	24	SweFuture	7 years	10 years	5211.6760413551	26.5780761095073	12021.7868366683	64.1770010956822	29.9228696256299	763595
1995	59	24	SweFuture	7 years	10 years	4995.9243779608	26.5784345772983	11453.5775357553	64.1781275908017	29.9231716651794	924369
1996	60	24	SweFuture	7 years	10 years	5508.26326266473	26.5780171466931	12715.7696907169	64.1771728959184	29.9228575321108	740606
1997	61	24	SweFuture	5 years	10 years	5766.03955855039	26.5787003725547	13364.7523269832	64.1805678410661	29.9234527798569	852433
1998	62	24	SweFuture	5 years	10 years	5762.59678528444	26.5796254471833	13233.0898978189	64.1840814437835	29.9241595518621	1059496
1999	63	24	SweFuture	5 years	10 years	5814.4999096315	26.5784252914651	13289.9777977779	64.1793340259278	29.9232140994998	784510
2000	64	24	primary HPV only	3 years	7 years	7893.45356223294	26.5803533484182	17741.1601985019	64.1871672987136	29.9245446920517	1403795
2001	65	24	primary HPV only	3 years	7 years	6544.26681037838	26.579781902639	15712.5106535465	64.1850428535088	29.9242503077817	1120762
2002	66	24	primary HPV only	3 years	7 years	5493.64493278985	26.5781646375601	14007.1350397503	64.1793000666839	29.923449965609	900695
2003	67	24	primary HPV only	7 years	7 years	4833.17405133045	26.5784844955572	11186.0714440544	64.1789544582445	29.9232117129294	927987
2004	68	24	primary HPV only	7 years	7 years	4045.93730497726	26.5782683690939	9943.41440666403	64.1785335874548	29.9232069386652	750816
2005	69	24	primary HPV only	7 years	7 years	3476.24725938911	26.5767974741944	9140.04295384951	64.1727464421753	29.922281934168	614506
2006	70	24	primary HPV only	5 years	7 years	5781.94613882642	26.5797254121806	13146.3501126011	64.1845658520482	29.924194507147	1094635
2007	71	24	primary HPV only	5 years	7 years	4864.35214442402	26.5792700609755	11939.9762499624	64.1831689080138	29.9239720446726	890795
2008	72	24	primary HPV only	5 years	7 years	4109.62762511573	26.5777282432785	10620.1749696697	64.1774477681501	29.9231173475852	717706
2009	73	24	primary HPV only	3 years	10 years	7771.2770085725	26.580310896395	17226.977810238	64.1869518643181	29.9245040972446	1381808
2010	74	24	primary HPV only	3 years	10 years	6408.85218769476	26.5797566906914	15131.0887942079	64.1849530477272	29.9242340636495	1096976
2011	75	24	primary HPV only	3 years	10 years	5345.45162919653	26.5781268752125	13362.7695451154	64.1791253698725	29.9234120886243	874751
2012	76	24	primary HPV only	7 years	10 years	4705.21717565868	26.5783991209338	10632.2907373873	64.1783071278724	29.9231364742996	904294
2013	77	24	primary HPV only	7 years	10 years	3961.53842395583	26.5780282924752	9609.24796157958	64.1766159098979	29.9229370034788	734455
2014	78	24	primary HPV only	7 years	10 years	3321.51616279854	26.5767379103279	8464.05990887906	64.172358359471	29.9222321771732	587249
2015	79	24	primary HPV only	5 years	10 years	5718.78933356485	26.5795664534956	12931.1824476644	64.183455085201	29.9240153493759	1083362
2016	80	24	primary HPV only	5 years	10 years	4731.66270877812	26.5791410342537	11366.5021256012	64.182227443335	29.9238373564847	866189
2017	81	24	primary HPV only	5 years	10 years	4053.37404705144	26.5775813917642	10436.2974255142	64.1764076796183	29.9229605108828	708027
2018	82	24	SweFuture	3 years	7 years	6676.55806055782	26.5789429958259	15813.2692532925	64.1817929440502	29.9236687475709	807215
2019	83	24	SweFuture	3 years	7 years	7015.69061032545	26.5799561266417	16374.2941939619	64.1856705583702	29.9243608678004	994896
2020	84	24	SweFuture	3 years	7 years	6601.31686598748	26.5785337847057	15672.719308233	64.1800895506975	29.9233159243907	757292
2021	85	24	SweFuture	7 years	7 years	5097.10197503816	26.5780676925098	11753.1915904159	64.1776024148679	29.9229489167911	649800
2022	86	24	SweFuture	7 years	7 years	4782.61193495917	26.5783241150156	11185.2895169951	64.1783512942673	29.9230775441587	755255
2023	87	24	SweFuture	7 years	7 years	5436.93495220098	26.5779830621889	12556.8838154981	64.1771104960005	29.9228913292656	645343
2024	88	24	SweFuture	5 years	7 years	5708.71673799054	26.5785699628097	13530.9808721087	64.1803164722051	29.9233823484839	722070
2025	89	24	SweFuture	5 years	7 years	5515.47194744409	26.5793629369611	13002.201907519	64.1831772826733	29.9239919667029	848495
2026	90	24	SweFuture	5 years	7 years	5809.36489369842	26.5783752595945	13508.7708844888	64.1793240018303	29.9232235083152	686269
2027	91	24	SweFuture	3 years	10 years	6533.09493457247	26.5788778082605	15193.2359421594	64.1813637153808	29.9236060103787	788485
2028	92	24	SweFuture	3 years	10 years	6887.90239108999	26.5798914655906	15832.4574220742	64.1852585760714	29.9243071301784	977885
2029	93	24	SweFuture	3 years	10 years	6453.5754973752	26.5784545260889	15030.2279854198	64.1795673897595	29.9232390989404	737907
2030	94	24	SweFuture	7 years	10 years	5038.8339819646	26.5779375463366	11555.5693167131	64.1765536805752	29.9228073315029	642301
2031	95	24	SweFuture	7 years	10 years	4698.89412478098	26.5781162404664	10848.1819558195	64.1767913156994	29.9228520194258	743825
2032	96	24	SweFuture	7 years	10 years	5389.20014377335	26.5779474196175	12391.1629090891	64.1769849472106	29.9228661495086	640408
2033	97	24	SweFuture	5 years	10 years	5558.18167234062	26.5783584544955	12851.8050392104	64.178647116262	29.9231535653366	700598
2034	98	24	SweFuture	5 years	10 years	5388.03276216399	26.5792628227163	12447.9340373203	64.1824274817287	29.923880708179	831434
2035	99	24	SweFuture	5 years	10 years	5668.11487445033	26.5782966127542	12901.9575653356	64.1787724034626	29.9231377188881	668278
2036	100	24	primary HPV only	3 years	7 years	7123.16162820029	26.5801427448813	16242.8529569295	64.1864475415933	29.9244519008928	1004025
2037	101	24	primary HPV only	3 years	7 years	5987.82850858541	26.5795518626532	14530.9422373423	64.1843923082036	29.9241798243331	801626
2038	102	24	primary HPV only	3 years	7 years	5096.48848702478	26.5776796210237	13092.9685369653	64.1774016206246	29.9230948813061	646089
2039	103	24	primary HPV only	7 years	7 years	4431.09120467194	26.5784329391876	10424.0039170191	64.1790800252652	29.9233230299371	696249
2040	104	24	primary HPV only	7 years	7 years	3741.44580527677	26.5779828009929	9300.94270440701	64.1772686525784	29.9229903675957	562869
2041	105	24	primary HPV only	7 years	7 years	3268.08455306023	26.5763983429179	8664.05677394772	64.1712016625329	29.9220230099714	461634
2042	106	24	primary HPV only	5 years	7 years	5248.32050441863	26.5794607939111	12089.3249611696	64.1833020894596	29.9240022350615	802666
2043	107	24	primary HPV only	5 years	7 years	4491.40464467666	26.5788251296231	11156.2399574195	64.1813667655093	29.9236677812619	655131
2044	108	24	primary HPV only	5 years	7 years	3824.29814287698	26.5772994870543	9920.9473726537	64.1757847338677	29.9228240941514	526984
2045	109	24	primary HPV only	3 years	10 years	7003.04638590114	26.5800643383494	15741.7330368503	64.1859060651954	29.9243820736264	987886
2046	110	24	primary HPV only	3 years	10 years	5854.42446286779	26.5794521993582	13961.956708487	64.1836910867379	29.9240801539036	783591
2047	111	24	primary HPV only	3 years	10 years	4952.15616395617	26.5775764165671	12471.1941982219	64.1766687163863	29.9229877656871	626949
2048	112	24	primary HPV only	7 years	10 years	4300.11856756149	26.5783380506135	9850.51490890905	64.1783381163602	29.9232329740576	678673
2049	113	24	primary HPV only	7 years	10 years	3664.32708407898	26.5777888061182	8996.88074970747	64.1757998869888	29.9227738026773	552480
2050	114	24	primary HPV only	7 years	10 years	3118.75692078444	26.5762879403872	8015.22686288861	64.1703923944725	29.9219116086491	442306
2051	115	24	primary HPV only	5 years	10 years	5177.30458161908	26.5793712142915	11827.0849945099	64.1827252000694	29.9239060358846	794553
2052	116	24	primary HPV only	5 years	10 years	4358.99602032552	26.5787408520876	10580.0344940649	64.1807017000488	29.9235847722503	637676
2053	117	24	primary HPV only	5 years	10 years	3788.15859507859	26.5771682010875	9829.67817582173	64.1748463075614	29.9226731568175	522712
2058	1	25	Natural History	NA	NA	2029.66805409135	26.5288213790624	6654.03669546696	63.9255419419572	29.877688958282	0
2059	2	25	SweCurrent	5 years	NA	6404.53484543023	26.5763443138515	14961.3520629806	64.1687327053541	29.9216289002339	500243
2060	3	25	SweCurrent	5 years	NA	6340.77945545682	26.5764614021109	14883.1825613656	64.1700144026145	29.921806006766	499017
2061	4	25	SweCurrent	5 years	NA	6651.35734617195	26.5766202166795	15894.8075933759	64.1708042610849	29.9219276189186	519800
2062	5	25	SweCurrent	7 years	NA	6360.36814436559	26.5763572909299	14889.2384763847	64.1691307819241	29.9216604630298	499305
2063	6	25	SweCurrent	7 years	NA	6096.13105821171	26.5760349668987	13958.5505150651	64.1669334538016	29.9213353005236	477868
2064	7	25	SweCurrent	7 years	NA	6638.43038936868	26.5766295996393	15872.6740696407	64.1709491174602	29.9219470856027	519875
2065	8	25	SweCurrent	5 years	NA	4753.15951671892	26.572715800298	11693.1181119811	64.1538750786818	29.9188385626607	382025
2066	9	25	SweCurrent	7 years	NA	4559.5741022622	26.5723252697831	10851.4105423254	64.1507564070536	29.9184062434817	362601
2067	10	25	SweFuture	3 years	7 years	6584.33097736405	26.5771670542858	15486.8370240702	64.1757199699251	29.9226726007262	702345
[truncated: 3,851 more rows]
